# Supplementary material for: Functional properties of bacterial communities in water and sediment of the eutrophic river-lake system of Poyang Lake, China
Source: PeerJ. 2019 Jul 12;7:e7318. doi: 10.7717/peerj.7318 (PMC6628883; doi:10.7717/peerj.7318)
Supplement: Supplemental Information 1 [file peerj-07-7318-s001.xlsx]

## Sheet: kos
	SR	SR	SR	SR	SR	SR	SR	SR	SR	SR	SR	SR	SR	SR	SR	SR	SR	SR	SR	SR	SR	SR	SR	SR	SL	SL	SL	SL	SL	SL	SL	SL	SL	SL	WR	WR	WR	WR	WR	WR	WR	WR	WR	WR	WR	WR	WR	WR	WR
KO ID	SFH01	SFH02	SFH03	SFH04	SGJ00	SGJ01	SGJ02	SGJ03	SGJ04	SGJ05	SRH01	SRH02	SRH03	SRH04	SRH05	SRH06	SXJ01	SXJ02	SXJ03	SXJ04	SXS01	SXS02	SXS03	SXS04	SPY01	SPY02	SPY03	SPY04	SPY05	SPY06	SPY07	SPY08	SPY09	SPY10	WFH01	WFH02	WFH03	WFH04	WGJ00	WGJ01	WGJ02	WGJ03	WGJ04	WGJ05	WRH01	WRH02	WRH03	WRH04	WRH05
K01365	0	0	0	0	0	0	0	0	0	0	0	0	0	0	0	0	0	0	0	0	0	0	0	0	0	0	0	0	0	0	0	0	0	0	0	0	0	0	0	0	0	0	0	0	0	0	0	0	0
K01364	0	0	0	0	0	0	0	0	0	0	0	0	5.54245e-08	0	0	9.95578e-08	0	0	3.58511e-08	0	3.69833e-08	0	0	0	0	0	0	0	0	0	0	0	0	2.58667e-07	0	0	0	0	1.79891e-07	0	1.41036e-06	0	0	3.00931e-08	2.24506e-08	4.07452e-08	0	0	2.54275e-08
K01361	0	7.51838e-08	5.82285e-08	0	1.12178e-07	2.86853e-07	3.84926e-07	1.21245e-07	2.42209e-07	3.55618e-07	0	1.08076e-07	1.66273e-07	5.42496e-08	3.72123e-08	6.63719e-08	4.67237e-08	7.60503e-08	2.50958e-07	3.86141e-08	0	9.22477e-08	3.66073e-08	3.7022e-08	4.25261e-08	4.35203e-08	4.93904e-08	1.83672e-07	4.17973e-08	0	0	3.57079e-08	0	1.03467e-07	4.56473e-08	0	1.11085e-06	1.64312e-07	1.61902e-06	0	8.29624e-08	5.4699e-08	3.01801e-08	3.00931e-08	2.24506e-08	4.07452e-08	6.77433e-08	7.35189e-08	2.54275e-08
K01360	6.2138e-08	0	1.74686e-07	0	0	0	0	0	0	0	0	0	0	0	3.72123e-08	0	0	0	7.17022e-08	0	3.69833e-08	0	0	0	0	4.35203e-08	0	0	0	0	4.14219e-08	0	0	5.17333e-08	6.39063e-07	4.65448e-07	7.93468e-08	0	4.49728e-08	5.75689e-08	0	0	0	6.01861e-08	6.73518e-08	0	0	3.67595e-08	2.54275e-08
K01362	0.00154108	0.00160472	0.00175873	0.00157127	0.00160027	0.00142009	0.00148376	0.00142032	0.00140932	0.00150032	0.00169991	0.00156792	0.00149009	0.00147288	0.00153203	0.00149858	0.00160786	0.00137309	0.00141755	0.00160083	0.00141842	0.00163223	0.00147553	0.00146011	0.00167468	0.00150263	0.001685	0.00142321	0.00173676	0.0017337	0.00172411	0.00163663	0.00166929	0.00152608	0.0017225	0.0022308	0.000754826	0.000763392	0.00136065	0.00129996	0.00114214	0.00109042	0.00123796	0.00123499	0.00121808	0.00121645	0.000994065	0.0013597	0.00114955
K02249	0	0	0	0	0	0	0	0	0	3.55618e-08	0	5.40382e-08	0	0	0	3.31859e-08	0	0	0	0	0	0	0	0	0	0	0	0	0	0	0	0	0	0	0	0	0	0	0	0	0	0	0	0	0	0	0	0	0
K05841	1.83307e-05	2.94721e-05	0.000119485	2.00722e-05	4.17862e-05	2.23745e-05	2.69448e-05	3.60097e-05	2.19926e-05	2.24039e-05	2.33745e-05	1.99401e-05	1.93986e-05	2.15371e-05	1.37686e-05	1.89824e-05	1.06063e-05	3.55155e-05	3.78587e-05	2.03883e-05	1.71602e-05	2.00177e-05	1.32152e-05	1.56233e-05	2.41548e-05	4.81335e-05	2.21269e-05	2.32039e-05	1.7931e-05	1.23871e-05	1.32136e-05	2.28173e-05	2.31301e-05	1.88827e-05	0.000197288	0.000341871	5.95101e-06	2.71114e-06	5.6171e-05	1.06502e-05	9.37475e-06	5.25111e-06	9.8689e-06	1.20372e-05	2.76591e-05	1.8702e-05	1.20583e-05	6.9843e-06	9.91672e-06
K05844	0.000184239	0.000178562	0.000151161	7.51464e-05	0.00012104	0.000160523	0.000109511	0.000106271	0.000136267	0.000149502	0.000163706	0.000145741	0.000145378	0.000158409	0.000148663	0.000130354	0.000138349	5.39703e-05	0.000148388	0.000183417	0.000121749	8.99415e-05	6.15003e-05	0.000137574	0.000128131	0.000111717	0.000125847	0.00015704	0.000164556	0.000162947	0.000165853	0.000149045	0.000167353	0.000146198	0.000123613	6.05082e-05	2.66605e-05	9.8587e-06	0.000102268	3.1778e-05	2.63821e-05	3.08502e-05	3.48279e-05	2.3924e-05	6.72395e-05	4.36381e-05	2.21521e-05	2.46656e-05	3.47085e-05
K05845	8.74903e-05	7.24772e-05	0.000140738	0.00021532	8.54234e-05	7.09101e-05	0.000146913	0.000140886	8.53545e-05	7.84849e-05	8.79607e-05	7.75989e-05	9.62169e-05	0.000107252	6.7987e-05	0.000102279	5.30781e-05	0.000362887	9.8698e-05	5.78826e-05	9.49361e-05	6.92319e-05	0.000230406	0.00011736	5.01383e-05	8.66054e-05	7.00356e-05	6.25709e-05	6.92999e-05	6.00202e-05	4.90436e-05	6.05963e-05	6.43366e-05	7.69792e-05	0.00033375	0.000406848	4.22125e-05	1.4788e-05	0.000170132	8.97499e-05	5.9567e-05	7.38437e-05	9.29548e-05	7.75799e-05	0.000160634	0.000129488	6.76755e-05	0.00010447	0.000133876
K05846	0.000179455	0.000160292	0.000217833	0.000276477	0.000193507	0.000179857	0.000243016	0.000267223	0.000187034	0.000171443	0.000166031	0.000162709	0.000191824	0.00021434	0.000162581	0.00019822	0.000137975	0.000421648	0.000208833	0.000141251	0.00019113	0.000191229	0.00030417	0.000199993	0.000114948	0.000181393	0.000142244	0.000176937	0.000138767	0.000130023	0.000111259	0.000143903	0.00013913	0.000174083	0.000492626	0.000493002	8.61706e-05	2.91653e-05	0.000300823	0.000145937	0.000101546	0.000114813	0.00014402	0.000121937	0.000308988	0.000231636	0.000117128	0.00016766	0.00021471
K05847	0.000129868	0.000118415	0.00018144	0.000237328	0.000140615	0.000127019	0.000181172	0.00021915	0.000139125	0.000120697	0.000129976	0.000114021	0.000136455	0.000166275	0.000110186	0.000136096	7.14873e-05	0.00039067	0.000157386	9.88136e-05	0.000140647	0.000154054	0.000257935	0.000153308	8.07996e-05	0.000141833	9.2607e-05	0.000124652	0.000100355	9.97892e-05	7.89088e-05	0.000109873	0.000106904	0.000122711	0.00034256	0.000418158	4.76081e-05	1.62669e-05	0.000170627	6.4362e-05	4.43849e-05	5.18547e-05	6.17486e-05	5.14892e-05	0.000164338	0.000116939	5.47366e-05	6.86667e-05	8.46226e-05
K00508	9.46983e-05	9.96938e-05	9.98619e-05	3.97574e-05	9.87725e-05	0.000133674	6.33844e-05	0.000127004	0.000113741	9.49145e-05	8.60586e-05	9.29457e-05	9.84339e-05	0.000136709	0.00010345	8.59516e-05	6.53197e-05	4.67709e-05	0.000126339	8.60323e-05	0.000121601	6.259e-05	2.77483e-05	8.53728e-05	5.51138e-05	9.50919e-05	4.20806e-05	0.000130652	5.2581e-05	6.11204e-05	6.8429e-05	9.73754e-05	9.57469e-05	9.97419e-05	0.00012302	7.34011e-05	0.000590261	0.000615101	0.000139236	0.000105409	0.000288958	0.000205832	0.000151565	0.000134697	0.000288625	0.000176508	0.00042055	0.000209125	0.000183027
K00500	0.000125084	0.000166382	0.000123677	0.000250046	0.000172866	0.000204239	0.000177964	0.000205752	0.000205054	0.000165718	0.000158549	0.000158656	0.000170486	0.000199639	0.00014003	0.000176682	0.000101904	0.00038451	0.000188075	0.000133373	0.000218904	0.000190445	0.000254641	0.000198919	0.000141357	0.000205895	0.000126439	0.000207794	0.000157492	0.000142044	0.000123562	0.00018211	0.000167586	0.000184119	7.69842e-05	4.52881e-05	1.07912e-05	2.7933e-06	0.000167479	0.000259751	0.000157546	0.000238324	0.000291208	0.000295393	0.000153921	0.000243615	0.000122277	0.000268454	0.000281787
K00507	0.000446648	0.000490349	0.000668231	0.000546871	0.000512316	0.000447376	0.000439521	0.000449514	0.000422849	0.000446265	0.000511618	0.000463162	0.000429041	0.000450977	0.000411755	0.00043155	0.000397525	0.000514024	0.000455811	0.000451206	0.000461403	0.000544861	0.000532893	0.000456482	0.00046919	0.000480638	0.00044723	0.000464261	0.000490157	0.000511496	0.00048737	0.000506016	0.000509756	0.000465186	0.000942047	0.00127747	0.000644772	0.000703254	0.00066933	0.000567744	0.000587706	0.000532659	0.000554318	0.000515945	0.000600755	0.000511556	0.000683733	0.000556281	0.00050916
K00504	1.49131e-06	5.71397e-06	3.72663e-06	3.31772e-06	1.2003e-05	8.43348e-06	2.2454e-06	3.15236e-06	6.8303e-06	4.94309e-06	5.41036e-06	4.75536e-06	5.32075e-06	6.18446e-06	4.94924e-06	4.67922e-06	3.50428e-06	3.34621e-06	3.83607e-06	3.59112e-06	5.80637e-06	3.59766e-06	2.30626e-06	4.33158e-06	8.59027e-06	1.01838e-05	4.49453e-06	9.12237e-06	4.93208e-06	2.03735e-06	4.55641e-06	7.46295e-06	6.64747e-06	5.2768e-06	2.30519e-06	2.65305e-06	3.17387e-07	1.64312e-07	4.22744e-06	7.48396e-07	3.3185e-07	6.01689e-07	5.13062e-07	6.62047e-07	2.49202e-06	8.14904e-07	2.0323e-07	2.94076e-07	1.09338e-06
K00505	3.72828e-07	5.26287e-07	2.91143e-07	3.31772e-07	6.16978e-07	1.37689e-06	3.20771e-07	6.66845e-07	1.25949e-06	1.28022e-06	1.26805e-07	1.29692e-06	8.31367e-07	4.88247e-07	4.09336e-07	8.62835e-07	2.80342e-07	1.52101e-07	2.00766e-06	5.01984e-07	1.51631e-06	3.68991e-07	1.09822e-07	1.88812e-06	1.70104e-07	5.22244e-07	1.97562e-07	2.69386e-06	1.00314e-06	3.25975e-07	3.31375e-07	8.92697e-07	6.6086e-07	8.27734e-07	1.71178e-06	1.86179e-06	1.58694e-07	0	3.32799e-06	2.5906e-06	2.23999e-06	9.84582e-07	1.84099e-06	1.56484e-06	3.05328e-06	2.36322e-06	2.70973e-06	2.27909e-06	5.82289e-06
K12521	0	0	0	0	0	0	0	0	0	0	0	0	0	0	0	0	0	0	0	0	0	0	0	0	0	0	0	0	0	0	0	0	0	0	0	0	0	0	0	0	0	0	0	0	0	0	0	0	0
K01101	4.79705e-05	4.27044e-05	3.02788e-05	4.83835e-05	4.13936e-05	3.52255e-05	5.6969e-05	5.08015e-05	4.03036e-05	4.24964e-05	3.4322e-05	4.11231e-05	4.45613e-05	3.59133e-05	5.3102e-05	4.95466e-05	6.19556e-05	6.73805e-05	4.05117e-05	4.59122e-05	3.63546e-05	3.24251e-05	6.57467e-05	3.73552e-05	3.77632e-05	5.73598e-05	6.40099e-05	2.83467e-05	4.02926e-05	3.42274e-05	3.24748e-05	2.96018e-05	3.33151e-05	3.9576e-05	9.63159e-06	6.46972e-06	3.64995e-06	6.57247e-07	2.05076e-05	4.2601e-06	5.72441e-06	2.84435e-06	4.94954e-06	5.80796e-06	7.4985e-06	1.33644e-05	4.47106e-06	4.85225e-06	5.95003e-06
K01103	9.69353e-06	1.3082e-05	1.38584e-05	6.63545e-06	1.34052e-05	1.32526e-05	9.10991e-06	1.22457e-05	1.6664e-05	1.36913e-05	1.71187e-05	1.50226e-05	1.42441e-05	1.74684e-05	1.80108e-05	1.19469e-05	1.30826e-05	2.71246e-06	1.68142e-05	1.3708e-05	1.42755e-05	8.80965e-06	5.0152e-06	1.74004e-05	1.02913e-05	1.08366e-05	1.04214e-05	1.48162e-05	1.07001e-05	1.24686e-05	1.47048e-05	1.36761e-05	1.4811e-05	1.10709e-05	1.24161e-05	1.61045e-05	2.3804e-07	0	3.22455e-05	5.2618e-05	2.05747e-05	4.15713e-05	6.05112e-05	6.68066e-05	4.22071e-05	6.93891e-05	1.76133e-05	8.6348e-05	4.63543e-05
K12520	0	0	0	0	0	0	0	0	0	0	0	0	0	0	0	0	0	0	0	0	0	0	0	0	0	0	0	0	0	0	0	0	0	0	0	0	0	0	0	0	0	0	0	0	0	0	0	0	0
K01104	0.000665498	0.000685977	0.000634691	0.000654034	0.000693932	0.000712887	0.000654823	0.000660723	0.000677362	0.000691855	0.000683608	0.000693472	0.000678673	0.000674431	0.000672353	0.000681805	0.000661841	0.000582647	0.000640946	0.000675361	0.000678088	0.000731386	0.000641214	0.000658326	0.000713333	0.000682442	0.000704109	0.000701749	0.00071837	0.000732752	0.000729979	0.0007158	0.000702066	0.000700832	0.000775662	0.000692167	0.00125241	0.0012629	0.000780098	0.000692899	0.000865049	0.000816219	0.000778919	0.000795751	0.000931992	0.000893379	0.00107068	0.000871346	0.000873485
K05592	0.00031535	0.000341711	0.000415752	0.000152781	0.000326213	0.000365107	0.000242696	0.000272255	0.000339335	0.000317389	0.000292202	0.000303208	0.000304558	0.000327776	0.000337069	0.000298773	0.000296088	0.000116712	0.000371596	0.000333124	0.000341134	0.000293993	0.000145038	0.000299138	0.000292069	0.000317133	0.000302566	0.000374079	0.000322383	0.000292278	0.000317623	0.000318729	0.000340421	0.000322868	0.000335143	0.000442501	2.67399e-05	1.93888e-05	0.000264575	9.56219e-05	8.53683e-05	8.79013e-05	0.00010225	0.000130333	0.000141192	0.000164407	7.74306e-05	0.000129687	0.000163041
K05593	1.09984e-05	1.33075e-05	8.85074e-06	1.99063e-06	1.59292e-05	1.63506e-05	3.14356e-06	1.83079e-05	1.70031e-05	1.02774e-05	7.73513e-06	7.29516e-06	8.3691e-06	1.22062e-05	9.71242e-06	5.6748e-06	3.7379e-06	1.64776e-06	1.55594e-05	8.53373e-06	1.39797e-05	9.36314e-06	1.83037e-06	6.18268e-06	6.63407e-06	1.89313e-05	4.19818e-06	2.16121e-05	6.47858e-06	4.44141e-06	7.33168e-06	1.43189e-05	1.27507e-05	1.10709e-05	1.35116e-05	7.30753e-06	2.14236e-06	4.92935e-07	1.02988e-05	2.99358e-06	3.9822e-06	2.29736e-06	5.1608e-06	6.9515e-06	1.55358e-05	2.39174e-05	3.59039e-06	7.13134e-06	5.18721e-06
K05590	1.86414e-07	7.51838e-08	1.16457e-07	1.10591e-07	4.48711e-07	2.29482e-07	3.20771e-07	0	2.90651e-07	3.20056e-07	8.4537e-08	1.62115e-07	1.10849e-07	1.62749e-07	2.26995e-06	2.65488e-07	1.86895e-07	5.07002e-08	1.79255e-07	1.15842e-07	2.95866e-07	6.45734e-07	4.75895e-07	3.33198e-07	8.50522e-08	1.74081e-07	9.87808e-08	2.44896e-07	0	0	0	2.49955e-07	3.88741e-08	2.06933e-07	5.24944e-07	3.72358e-07	7.93468e-08	8.21558e-08	2.92323e-05	1.09381e-06	2.6548e-06	1.96916e-06	1.20721e-06	1.32409e-06	1.27968e-06	4.07452e-07	4.74203e-07	4.77873e-07	7.88252e-07
K05591	2.33018e-05	4.21781e-05	3.19675e-05	2.44959e-05	5.65376e-05	6.58041e-05	6.17164e-05	4.43149e-05	5.52721e-05	5.71123e-05	4.47623e-05	5.01475e-05	4.74988e-05	4.12297e-05	5.33625e-05	5.07745e-05	4.93402e-05	1.57678e-05	5.42068e-05	4.12785e-05	6.61631e-05	5.87618e-05	2.00242e-05	5.76433e-05	6.17479e-05	4.56093e-05	5.26502e-05	5.58975e-05	4.6813e-05	4.72257e-05	4.00136e-05	4.6813e-05	6.03715e-05	5.68549e-05	6.33813e-05	3.1697e-05	3.01518e-06	1.72527e-06	0.000138291	0.000257966	0.000144438	0.000216225	0.000266491	0.000237765	0.000129203	0.000192114	9.01663e-05	0.000198464	0.000190604
K05596	2.84592e-05	4.12007e-05	3.29574e-05	2.27264e-05	5.44062e-05	5.45021e-05	3.8685e-05	7.18374e-05	6.20055e-05	5.06044e-05	4.30716e-05	4.29604e-05	5.12122e-05	4.48102e-05	4.44688e-05	4.60953e-05	4.95738e-05	1.63001e-05	5.59277e-05	3.91161e-05	6.83821e-05	3.69452e-05	1.70224e-05	5.58292e-05	4.25261e-05	5.71857e-05	3.28446e-05	5.17955e-05	3.465e-05	3.32902e-05	3.21434e-05	4.92769e-05	4.61047e-05	5.73723e-05	9.57909e-05	5.18043e-05	2.99137e-05	4.97043e-05	0.000200174	0.000408912	0.000270126	0.000385245	0.000443557	0.00043647	0.000186385	0.000321805	0.000203094	0.00031694	0.000315097
K05597	2.23697e-06	6.69136e-06	3.6684e-06	3.31772e-06	7.01111e-06	8.49085e-06	3.20771e-06	5.94099e-06	8.08978e-06	6.40112e-06	8.20008e-06	7.83554e-06	6.42924e-06	7.05245e-06	9.07981e-06	7.20135e-06	5.27978e-06	2.02801e-06	6.77585e-06	5.21291e-06	1.29441e-05	6.64183e-06	3.14823e-06	1.02921e-05	5.82607e-06	7.13733e-06	7.06283e-06	7.95912e-06	6.01881e-06	3.46349e-06	8.24297e-06	8.53418e-06	8.7078e-06	6.5184e-06	4.94589e-05	4.07732e-05	4.14984e-05	6.26027e-05	7.66336e-05	0.000160157	0.000134565	0.000157752	0.000186423	0.000203188	0.000107785	0.000174552	0.000139958	0.000223571	0.000120475
K05594	0	0	5.82285e-08	5.52954e-08	3.92622e-07	0	6.41543e-08	0	1.45325e-07	3.55618e-08	4.22685e-08	1.08076e-07	5.54245e-08	5.42496e-08	1.00473e-06	1.6593e-07	0	0	3.58511e-08	3.86141e-08	7.39666e-08	9.22477e-08	2.19644e-07	1.48088e-07	4.25261e-08	0	9.87808e-08	1.83672e-07	4.17973e-08	0	0	7.14158e-08	0	0	8.90123e-07	6.51627e-07	0	8.21558e-08	3.59782e-07	1.15138e-07	2.48887e-07	5.4699e-08	3.01801e-08	3.00931e-08	1.12253e-07	0	1.35487e-07	3.67595e-08	1.0171e-07
K05595	0.000558869	0.000522904	0.000533315	0.000567939	0.000493807	0.000521958	0.000509385	0.000496315	0.000512514	0.00053012	0.000529159	0.000543462	0.000534015	0.000553563	0.000509586	0.00053655	0.000505363	0.000551694	0.000497936	0.000520943	0.000520946	0.00048942	0.000562801	0.000527786	0.000507294	0.000498351	0.000493953	0.000507057	0.000509927	0.000526083	0.000532438	0.000533476	0.000524217	0.000527008	0.000473819	0.00048225	0.000589705	0.000570326	0.000428141	0.000503843	0.000552115	0.000509029	0.000435801	0.00043012	0.000433566	0.000404966	0.000452322	0.000393106	0.000436844
K05599	1.24276e-07	0	0	0	0	2.86853e-07	6.41543e-08	1.81867e-07	1.45325e-07	1.06685e-07	8.4537e-08	1.08076e-07	1.66273e-07	5.42496e-08	2.23274e-07	1.99116e-07	0	0	3.58511e-08	3.86141e-08	2.58883e-07	9.22477e-08	1.46429e-07	1.48088e-07	4.25261e-08	4.35203e-08	4.93904e-08	3.0612e-07	5.85162e-07	4.07469e-08	1.24266e-07	1.42832e-07	3.88741e-08	1.03467e-07	5.34074e-06	8.37806e-07	1.49965e-05	1.02695e-05	8.40991e-06	3.06267e-05	6.189e-05	1.80507e-05	2.66491e-05	2.84981e-05	4.22071e-06	3.99303e-06	8.26468e-06	2.75696e-06	2.89873e-06
K11964	0	0	0	0	0	0	0	0	0	0	0	0	0	0	0	0	0	0	0	0	0	0	0	0	0	0	0	0	0	0	0	0	0	0	0	0	0	0	0	0	0	0	0	0	0	0	0	0	0
K11962	1.85171e-05	2.22544e-05	0.000112672	8.46019e-06	3.2195e-05	8.83507e-06	5.1965e-06	1.03664e-05	7.46004e-06	9.06826e-06	1.55971e-05	7.45727e-06	7.37146e-06	9.92768e-06	4.31663e-06	3.91594e-06	6.63476e-06	1.19145e-06	2.90394e-05	1.35536e-05	1.9897e-05	2.7951e-05	8.20004e-06	1.24394e-05	5.01808e-06	1.47534e-05	5.28477e-06	1.04693e-05	4.09614e-06	4.03394e-06	6.37898e-06	8.96268e-06	1.31006e-05	8.48427e-06	0.000225909	0.000385577	8.01403e-06	1.05159e-05	0.000123945	3.0051e-05	1.14488e-05	1.1815e-05	1.19513e-05	1.70327e-05	5.30957e-05	1.98429e-05	1.4768e-05	4.99929e-06	1.07558e-05
K14540	9.16536e-05	8.43563e-05	0.000177131	4.20245e-05	0.000109822	9.19651e-05	9.18048e-05	8.58412e-05	9.29598e-05	0.000106721	8.08596e-05	0.00010251	9.43879e-05	0.000115552	9.90965e-05	9.35844e-05	8.48035e-05	2.49698e-05	0.000119743	8.04719e-05	0.000102555	9.8705e-05	3.28368e-05	9.51096e-05	7.79929e-05	7.85107e-05	6.22319e-05	8.01422e-05	5.56322e-05	6.33207e-05	6.01032e-05	7.52365e-05	9.01102e-05	8.7119e-05	0.000278198	0.000403357	1.11879e-05	1.15018e-05	0.000243483	0.000290896	0.000186914	0.000205559	0.000211351	0.000198283	0.000129091	0.000157399	8.30533e-05	0.000106933	0.000156481
K12529	1.46646e-05	6.46581e-06	7.10388e-06	3.09654e-06	3.08489e-06	5.50758e-06	9.75145e-06	1.61255e-05	1.03181e-05	9.24607e-06	8.91865e-06	7.72746e-06	1.27476e-05	8.57144e-06	1.0345e-05	8.7279e-06	5.98063e-06	4.13207e-06	1.36593e-05	7.02777e-06	8.91297e-06	3.8744e-06	1.53751e-06	7.29334e-06	3.40209e-06	2.17602e-06	4.98843e-06	4.46935e-06	3.093e-06	4.56365e-06	5.71623e-06	4.17782e-06	4.58714e-06	9.0016e-06	1.11836e-06	5.58537e-07	8.72815e-07	8.21558e-08	4.49728e-07	5.75689e-08	3.3185e-07	1.09398e-07	1.81081e-07	1.50465e-07	1.57154e-07	1.22236e-07	1.35487e-07	1.10278e-07	5.84832e-07
K12528	0	0	0	0	0	0	0	0	0	0	0	0	0	0	3.72123e-08	0	0	0	0	0	0	0	0	0	0	0	0	0	0	0	0	0	0	0	2.28237e-08	0	0	0	4.49728e-08	0	8.29624e-08	0	3.01801e-08	0	0	0	0	0	0
K06353	0	0	0	0	0	0	0	0	0	0	0	0	0	0	0	0	0	0	0	0	0	0	0	0	0	0	0	0	0	0	0	0	0	0	0	0	0	0	0	0	0	0	0	0	0	0	0	0	0
K02456	0.000899075	0.000859351	0.000721859	0.00111951	0.000836285	0.000859125	0.000936139	0.000914851	0.000875586	0.000949358	0.000980375	0.000973985	0.000924259	0.000993962	0.000901134	0.000937802	0.000842942	0.00108389	0.000834111	0.000876618	0.000876245	0.000942402	0.00106158	0.000959278	0.000928345	0.000919106	0.000866406	0.000883278	0.000940022	0.00101957	0.000925987	0.000983752	0.000930607	0.000892297	0.000324256	0.00019209	0.000636441	0.000684194	0.000505044	0.000899744	0.000843064	0.000871301	0.000872568	0.000866048	0.000580168	0.000693239	0.000729798	0.000831242	0.000690229
K02457	0.000139935	0.000181494	0.000165311	6.48062e-05	0.000144653	0.000169473	0.000135173	0.000156224	0.000161263	0.000154267	0.000153561	0.000150334	0.000142884	0.00015396	0.000156366	0.000145255	0.000130359	4.95848e-05	0.000183056	0.000165384	0.000166647	0.000128455	4.7919e-05	0.000155863	0.000155475	0.000163245	0.000155728	0.000182692	0.000189342	0.000157283	0.000163699	0.000169577	0.000192427	0.000162546	8.41509e-05	4.96167e-05	1.1902e-05	5.17582e-06	0.000166939	0.000262917	0.000149664	0.000240347	0.00028478	0.000278271	0.000155313	0.000220228	0.000113199	0.000227725	0.000229178
K02454	0.000480327	0.000536061	0.000451737	0.000375898	0.000475522	0.000502108	0.000449272	0.000422901	0.000478024	0.00051874	0.000553844	0.000544705	0.000477704	0.000443057	0.000520117	0.000490223	0.000558769	0.000195779	0.000464917	0.000566276	0.000482299	0.000506486	0.000332138	0.000500094	0.000589922	0.000470237	0.000564927	0.000519792	0.000615215	0.000614749	0.000613707	0.000553151	0.000600838	0.000523852	0.000303669	0.000180919	0.000634298	0.000682304	0.000483322	0.00093584	0.000834851	0.000928461	0.000944397	0.000914648	0.00060116	0.000760631	0.000756015	0.000879801	0.00074322
K02455	0.000344058	0.000364942	0.000322586	0.000296991	0.00034332	0.000342617	0.000296521	0.000305476	0.000341273	0.000368242	0.000396182	0.000380267	0.000341747	0.000314648	0.000362597	0.000339393	0.000366314	0.000129336	0.000332304	0.000387995	0.00033137	0.000352755	0.000261449	0.000350525	0.000409696	0.000346944	0.000383911	0.00037016	0.00041116	0.000425113	0.000415503	0.000390858	0.000403863	0.000359133	0.000176929	0.000105145	0.000587166	0.000615347	0.000293178	0.000543911	0.000533117	0.000620889	0.000579096	0.000575139	0.000408444	0.000461113	0.000538153	0.000517095	0.000460186
K02452	0.000109425	0.000127286	9.57859e-05	5.29177e-05	8.96861e-05	9.68416e-05	0.00010996	0.000104937	9.6593e-05	9.60524e-05	0.000121987	0.000109157	9.35565e-05	0.000109964	0.00010866	9.83963e-05	9.83534e-05	3.75435e-05	0.000106012	0.00011843	9.71551e-05	7.05233e-05	3.57287e-05	0.000107586	0.00010151	8.18182e-05	0.000116709	9.96726e-05	0.000144034	0.000123463	0.000131349	0.000114515	0.000137031	0.000103984	0.000118341	7.56352e-05	0.000579866	0.000613211	0.000179396	0.000264759	0.000358978	0.000378681	0.000329386	0.000325547	0.000306226	0.000304041	0.000470206	0.000366418	0.000314487
K02453	0.000443044	0.000443058	0.000389549	0.000590886	0.00043009	0.000473766	0.000543964	0.000504863	0.000499968	0.000490219	0.000464742	0.000486398	0.000481694	0.000552044	0.000463517	0.000504592	0.00035225	0.000810366	0.000498939	0.000433791	0.000514585	0.000499337	0.000651134	0.000549666	0.000452775	0.000488037	0.000420609	0.000489118	0.000474483	0.000432529	0.000411941	0.000474236	0.000493001	0.000455357	0.000271465	0.000149409	0.000596767	0.000621016	0.000356139	0.00065168	0.000615664	0.000676791	0.000621137	0.000613838	0.000459407	0.000519705	0.000563895	0.000592746	0.000511347
K02450	0.000302364	0.000223672	0.000201995	0.000261326	0.000148355	0.000176816	0.000179055	0.000154951	0.000171775	0.000214936	0.000259106	0.000231446	0.000231952	0.000205009	0.000247611	0.000217401	0.0002838	0.000107966	0.00018639	0.000271033	0.000175855	0.000179883	0.000308563	0.000232091	0.000204338	0.000131214	0.000227542	0.000176631	0.000257012	0.000297452	0.00027877	0.000214212	0.000216218	0.000215262	2.49463e-05	1.93626e-05	1.1902e-06	4.10779e-07	8.84615e-05	8.75047e-05	4.76204e-05	7.7235e-05	0.00010548	0.000110712	6.83396e-05	0.000108056	4.13912e-05	0.000138804	0.000114958
K02103	1.2614e-05	1.48112e-05	9.43302e-06	1.3658e-05	1.60414e-05	1.26215e-05	2.18125e-05	2.41277e-05	1.40481e-05	1.41892e-05	8.36916e-06	1.28611e-05	1.2138e-05	1.28572e-05	1.21684e-05	1.57301e-05	8.31682e-06	3.36142e-05	1.16875e-05	1.14684e-05	1.0947e-05	1.09313e-05	1.05795e-05	9.9219e-06	1.31406e-05	3.18134e-05	1.64964e-05	1.22448e-05	1.32497e-05	8.14938e-06	9.15425e-06	1.17836e-05	1.18566e-05	1.15883e-05	3.42355e-07	5.11992e-07	7.93468e-07	3.28623e-07	3.41793e-06	8.05965e-07	4.97775e-07	1.64097e-07	4.82882e-07	1.89586e-06	1.43684e-06	9.7381e-06	3.38716e-07	7.35189e-07	7.11969e-07
K08138	6.2138e-08	5.26287e-07	9.89885e-07	4.42363e-07	1.0096e-06	5.73706e-07	1.79632e-06	7.8809e-07	1.64702e-06	8.89045e-07	6.76296e-07	8.64611e-07	1.33019e-06	8.13745e-07	1.45128e-06	1.46018e-06	1.07464e-06	6.33752e-07	1.21894e-06	6.95055e-07	1.7752e-06	3.68991e-07	8.05361e-07	1.74004e-06	4.25261e-07	1.47969e-06	1.48171e-06	5.51016e-07	5.43365e-07	1.62988e-07	2.89954e-07	4.28495e-07	4.27615e-07	7.76e-07	1.36942e-07	9.30895e-08	7.93468e-08	0	4.04755e-07	0	2.48887e-07	1.09398e-07	6.03603e-08	6.62047e-07	3.8166e-07	4.72644e-06	2.0323e-07	6.6167e-07	6.10259e-07
K02108	0.000686439	0.000633574	0.000636321	0.000606701	0.00061939	0.00063951	0.000586306	0.000586278	0.000634927	0.00064758	0.000604693	0.000634138	0.000639987	0.000664016	0.000641913	0.000627115	0.00063376	0.00057603	0.00064134	0.000641226	0.000635964	0.000600209	0.000600653	0.000635779	0.000598852	0.000613332	0.000600587	0.000629321	0.000592352	0.000609615	0.000618554	0.000619496	0.00061596	0.000629336	0.00058828	0.000583206	0.000643502	0.000641966	0.000585815	0.000518293	0.000566053	0.000541137	0.000520517	0.000537432	0.00058513	0.00055882	0.000600883	0.000552789	0.000588061
K02109	0.00111886	0.00101197	0.0010353	0.00108069	0.000971011	0.000960556	0.000960774	0.000928673	0.000973341	0.0010048	0.00101998	0.000992952	0.00101565	0.00101425	0.000995616	0.000981873	0.00101456	0.00101791	0.000968051	0.00103277	0.000966225	0.000976119	0.00106366	0.00100607	0.000967639	0.000939038	0.000977189	0.000965012	0.000996657	0.00103949	0.00102238	0.000996535	0.000975157	0.000987021	0.000854929	0.000997454	0.000663736	0.000657247	0.000802404	0.000579086	0.000613092	0.00059425	0.000572577	0.000626357	0.000693701	0.000648052	0.000659007	0.000644026	0.000705307
K02458	0.000147205	0.000177584	0.000166708	6.10461e-05	0.000128556	0.000163965	0.000138188	0.000148222	0.00015608	0.000147012	0.000160113	0.000146876	0.000141443	0.000152116	0.000159939	0.000141538	0.000132181	4.46415e-05	0.000177176	0.000168744	0.00015925	0.000118953	4.38556e-05	0.000154086	0.000149267	0.000152104	0.000152518	0.000177305	0.000183407	0.000162376	0.000163451	0.000159293	0.00018127	0.000158356	0.000124412	7.12135e-05	0.000573836	0.000578623	0.000215015	0.000334993	0.000405271	0.000417463	0.00039035	0.000370175	0.000326095	0.000318668	0.000435793	0.000380975	0.000339304
K02459	0.000146273	0.000176005	0.000164961	5.84472e-05	0.000123171	0.000162301	0.000134852	0.000145554	0.000153367	0.00014527	0.000159268	0.000145309	0.000139559	0.00014962	0.000158897	0.000139746	0.000131107	4.40585e-05	0.00017377	0.000167045	0.000157105	0.000118123	4.2794e-05	0.000151975	0.000147523	0.000150015	0.0001499	0.000176019	0.000182487	0.00016201	0.000163658	0.000158222	0.000180337	0.000157269	0.000129342	8.11275e-05	0.000581374	0.000614033	0.000217263	0.000336375	0.000411245	0.000424683	0.000403327	0.00038483	0.000338937	0.000334111	0.000502926	0.000394245	0.00035985
K08137	1.36704e-06	1.57886e-06	9.31657e-07	3.31772e-07	1.17787e-06	2.06534e-06	9.62314e-07	1.51556e-06	2.22832e-06	1.77809e-06	1.4794e-06	1.51307e-06	1.44104e-06	1.30199e-06	3.23747e-06	1.36062e-06	5.60684e-07	2.53501e-07	2.04351e-06	1.15842e-06	1.73821e-06	1.38372e-06	5.12502e-07	1.40684e-06	6.80417e-07	1.13153e-06	4.44513e-07	2.57141e-06	8.35946e-07	1.14091e-06	1.11839e-06	1.67827e-06	2.06033e-06	1.65547e-06	1.68895e-06	1.7687e-06	3.17387e-07	2.46467e-07	4.04755e-06	1.20895e-06	1.65925e-06	1.20338e-06	1.17703e-06	1.47456e-06	3.16553e-06	1.91502e-06	1.42261e-06	5.88151e-07	1.32223e-06
K03851	6.7109e-06	1.8796e-06	8.73428e-07	1.05061e-06	3.70187e-06	2.98327e-06	1.14836e-05	2.1824e-06	3.97223e-06	3.12944e-06	7.18564e-07	2.43172e-06	2.4941e-06	2.54973e-06	2.38159e-06	1.85841e-06	9.81198e-07	2.28151e-07	4.23043e-06	1.93071e-06	2.77375e-06	1.52209e-06	4.64913e-06	1.99919e-06	1.44589e-06	3.08994e-06	1.18537e-06	4.04078e-06	7.52352e-07	1.01867e-06	1.03555e-06	2.17818e-06	2.29357e-06	2.0176e-06	1.55201e-06	1.39634e-06	3.96734e-07	1.64312e-07	7.78029e-06	3.28143e-06	5.80737e-06	6.45448e-06	3.6518e-06	5.53712e-06	3.6819e-06	8.10829e-06	3.79362e-06	2.16881e-06	3.58527e-06
K03850	0	0	0	0	0	0	0	0	0	0	0	0	0	0	0	0	0	0	0	0	0	0	0	0	0	0	0	0	0	0	0	0	0	0	0	0	0	0	0	0	0	0	0	0	0	0	0	0	0
K03852	2.60358e-05	1.85704e-05	1.4266e-05	3.70479e-06	1.35174e-05	1.49737e-05	2.70731e-05	1.08514e-05	1.49201e-05	1.37269e-05	1.44981e-05	1.44282e-05	1.96757e-05	9.05969e-06	2.15459e-05	1.53319e-05	6.34041e-05	1.49566e-06	1.38385e-05	3.40963e-05	1.37578e-05	7.01082e-06	5.34467e-06	1.43645e-05	3.39783e-05	9.96615e-06	3.05233e-05	1.5306e-05	1.30826e-05	1.67062e-05	2.22022e-05	9.42688e-06	1.0496e-05	1.82619e-05	1.5794e-05	4.14248e-06	5.55427e-07	1.64312e-07	1.4931e-05	7.90421e-05	3.45953e-05	8.43459e-05	6.93841e-05	7.1802e-05	1.71298e-05	4.86498e-05	1.34809e-05	2.06221e-05	2.50969e-05
K03855	3.33681e-05	4.20278e-05	4.4079e-05	2.75371e-05	5.177e-05	4.35443e-05	5.01045e-05	4.33449e-05	5.53205e-05	4.55547e-05	5.24129e-05	3.89075e-05	4.5171e-05	3.66728e-05	6.29261e-05	4.55311e-05	6.92912e-05	2.24602e-05	5.45653e-05	4.93875e-05	4.39361e-05	4.66312e-05	3.28368e-05	4.22421e-05	4.92452e-05	4.57834e-05	6.84551e-05	3.71017e-05	5.3626e-05	4.41289e-05	4.6144e-05	4.07427e-05	4.18285e-05	4.35077e-05	2.46039e-05	1.26602e-05	4.68146e-06	1.39665e-06	4.2994e-05	4.9682e-05	3.39316e-05	4.26105e-05	6.12958e-05	6.7589e-05	3.27105e-05	4.33936e-05	1.03647e-05	4.59493e-05	3.18098e-05
K03856	0.000805122	0.000627559	0.000572154	0.00095191	0.000519832	0.0005289	0.000740469	0.000624107	0.000513532	0.000624287	0.000741093	0.000642947	0.000665537	0.000637867	0.00066171	0.000650677	0.00075926	0.00099271	0.000501377	0.000682582	0.000524978	0.000633834	0.00095816	0.000653994	0.00063989	0.000549401	0.000735522	0.000500751	0.000743867	0.000847617	0.000754998	0.000641171	0.000627739	0.000618989	0.000270255	0.000382877	1.80911e-05	7.96912e-06	0.000154616	9.54492e-05	8.08054e-05	5.71605e-05	3.85702e-05	4.38456e-05	7.11459e-05	5.66358e-05	2.43876e-05	1.90782e-05	3.15555e-05
K13018	3.91469e-06	7.14246e-06	4.71651e-06	5.91661e-06	1.20591e-05	6.76973e-06	4.36249e-06	8.4265e-06	7.02406e-06	6.50781e-06	8.83411e-06	7.29516e-06	5.875e-06	7.26945e-06	7.47968e-06	5.6748e-06	7.00855e-06	4.38557e-06	7.24192e-06	6.02381e-06	1.01334e-05	6.82633e-06	4.90538e-06	8.44102e-06	1.1482e-05	7.83366e-06	7.40856e-06	6.61219e-06	8.44306e-06	4.56365e-06	6.46182e-06	7.82003e-06	7.96919e-06	6.5184e-06	7.66875e-06	5.72501e-06	6.34774e-07	1.15018e-06	1.9878e-05	3.35627e-05	1.67584e-05	4.01491e-05	5.1276e-05	5.97949e-05	2.1373e-05	3.27591e-05	5.14849e-06	4.07662e-05	2.3139e-05
K13019	2.54144e-05	1.45857e-05	2.3699e-05	4.86599e-06	7.85244e-06	1.62359e-05	2.09143e-05	1.61862e-05	2.48506e-05	1.67852e-05	2.1726e-05	1.62115e-05	2.5717e-05	1.99639e-05	2.61231e-05	1.87832e-05	2.182e-05	6.26147e-06	3.43812e-05	2.17398e-05	2.17462e-05	6.18059e-06	2.52591e-06	1.77336e-05	7.18691e-06	6.87621e-06	7.90246e-06	1.43264e-05	6.64577e-06	9.49403e-06	1.08525e-05	8.74843e-06	9.05767e-06	1.73307e-05	2.16825e-06	1.44289e-06	8.72815e-07	8.21558e-08	4.6322e-06	9.21102e-07	8.29624e-07	9.29883e-07	1.32793e-06	1.26391e-06	2.62672e-06	4.64495e-06	2.16779e-06	3.23483e-06	3.76327e-06
K13010	4.64792e-05	3.61634e-05	2.95219e-05	2.36664e-05	2.74275e-05	2.85132e-05	4.15078e-05	3.62521e-05	3.2456e-05	3.29658e-05	4.09582e-05	3.63137e-05	4.06262e-05	2.72333e-05	4.09336e-05	3.51439e-05	7.68605e-05	2.58317e-05	3.30547e-05	5.0237e-05	2.92908e-05	2.20933e-05	1.37277e-05	3.12096e-05	4.92027e-05	1.88878e-05	4.66245e-05	2.47957e-05	2.95925e-05	3.48794e-05	3.8191e-05	2.66738e-05	3.00886e-05	3.492e-05	9.63159e-06	1.43358e-05	1.66628e-06	5.75091e-07	2.10473e-05	2.28549e-05	8.21328e-06	1.36748e-05	1.52711e-05	1.27294e-05	3.22615e-05	3.96043e-05	1.40229e-05	6.18294e-05	2.64954e-05
K13011	8.07794e-07	1.42849e-06	1.86331e-06	7.74135e-07	8.41333e-07	1.60638e-06	3.97756e-06	2.78863e-06	3.2456e-06	1.63584e-06	1.85981e-06	9.72688e-07	1.49646e-06	1.41049e-06	5.58185e-07	1.8916e-06	8.41027e-07	4.05601e-07	3.83607e-06	1.11981e-06	3.84626e-06	5.07362e-07	3.66073e-07	1.74004e-06	3.82735e-07	7.83366e-07	4.93904e-07	1.40815e-06	3.76176e-07	2.44482e-07	4.55641e-07	7.49865e-07	6.99734e-07	1.13813e-06	2.71602e-06	1.90834e-06	6.34774e-07	4.10779e-07	3.32799e-06	1.03624e-06	9.95549e-07	3.99303e-06	7.24323e-07	5.71768e-07	2.60427e-06	2.93365e-06	2.16779e-06	1.67623e-05	4.55152e-06
K13012	3.24982e-05	3.00735e-05	2.82991e-05	1.70863e-05	3.32607e-05	4.3028e-05	2.75222e-05	4.03138e-05	4.14662e-05	4.34921e-05	3.12364e-05	4.36088e-05	4.09033e-05	4.79024e-05	4.86738e-05	4.26439e-05	3.44354e-05	1.12554e-05	4.6212e-05	2.91923e-05	4.85221e-05	4.86145e-05	1.23733e-05	4.84989e-05	3.58495e-05	3.39894e-05	3.70428e-05	4.13262e-05	4.75653e-05	4.40474e-05	4.14634e-05	3.79218e-05	3.96127e-05	4.14384e-05	1.77112e-05	6.56281e-06	2.93583e-06	1.31449e-06	3.37296e-05	4.85306e-05	3.93242e-05	4.1626e-05	5.30265e-05	4.73665e-05	3.85028e-05	5.08907e-05	3.08232e-05	8.58334e-05	8.30461e-05
K13013	4.47394e-06	9.99945e-06	3.20257e-06	7.24369e-06	1.45831e-05	1.11873e-05	1.68084e-05	1.84292e-05	1.43388e-05	1.02418e-05	1.55548e-05	9.34861e-06	1.20271e-05	9.22244e-06	8.52163e-06	1.21792e-05	4.29858e-06	6.89523e-06	1.2046e-05	6.95055e-06	1.60138e-05	6.22672e-06	5.12502e-06	1.28837e-05	1.28854e-05	1.15329e-05	1.43232e-05	1.20611e-05	1.18286e-05	5.01187e-06	7.12457e-06	8.6056e-06	1.05738e-05	9.51894e-06	5.70592e-06	4.8872e-06	1.03151e-06	6.57247e-07	1.00289e-05	3.28143e-06	3.48442e-06	6.23569e-06	2.65585e-06	2.64819e-06	8.10467e-06	7.00817e-06	4.67429e-06	1.92252e-05	8.92504e-06
K13014	1.24276e-07	7.51838e-08	1.16457e-07	5.52954e-08	3.36533e-07	8.60559e-07	2.56617e-07	2.42489e-07	3.39093e-07	4.26742e-07	8.4537e-08	2.70191e-07	3.87971e-07	1.62749e-07	2.15832e-06	5.30975e-07	1.86895e-07	2.53501e-08	1.43404e-07	1.93071e-07	3.32849e-07	5.9961e-07	2.19644e-07	4.07242e-07	1.27578e-07	1.30561e-07	9.87808e-08	6.1224e-07	6.2696e-07	4.07469e-08	8.28439e-08	2.49955e-07	1.16622e-07	2.58667e-07	2.71602e-06	1.95488e-06	7.93468e-08	8.21558e-08	1.29072e-05	1.27227e-05	6.05626e-06	1.45499e-05	1.60558e-05	8.51634e-06	1.27968e-06	2.15949e-06	4.47106e-06	8.45468e-07	4.3481e-06
K13015	0.000203688	0.000224273	0.00017521	0.000272883	0.000154693	0.000190815	0.000238012	0.000226061	0.000184757	0.000186557	0.000223938	0.000198158	0.000197921	0.000232188	0.000173037	0.000206583	0.000144937	0.000417998	0.000187071	0.000207474	0.000191425	0.000222732	0.000259546	0.000209286	0.000170742	0.000206983	0.000183485	0.000187713	0.000255925	0.000252916	0.000226619	0.000229923	0.000225081	0.000208641	1.21878e-05	1.22878e-05	3.25322e-06	1.4788e-06	6.03085e-05	1.45074e-05	1.41866e-05	1.21979e-05	1.86211e-05	1.46252e-05	1.91279e-05	8.67872e-06	4.74203e-06	3.93326e-06	8.95047e-06
K13016	2.26804e-05	2.66151e-05	3.03953e-05	4.86599e-06	2.36695e-05	3.20128e-05	2.04011e-05	1.83686e-05	2.55288e-05	1.96657e-05	2.32054e-05	2.51818e-05	2.29457e-05	2.59856e-05	2.98071e-05	2.13717e-05	2.6726e-05	4.00531e-06	3.00074e-05	2.78022e-05	2.61472e-05	1.08391e-05	2.59912e-06	2.03251e-05	1.45864e-05	1.94101e-05	9.13722e-06	2.49182e-05	1.4838e-05	1.66247e-05	2.55573e-05	2.16033e-05	2.1614e-05	2.27627e-05	2.73884e-06	6.79554e-06	9.52161e-07	1.31449e-06	3.86766e-05	9.4413e-06	1.06192e-05	1.08304e-05	1.33396e-05	1.28196e-05	1.52889e-05	4.97091e-06	2.10004e-06	1.58066e-06	4.55152e-06
K13017	6.67362e-05	3.81934e-05	2.9289e-05	0.000190106	3.58408e-05	4.29706e-05	0.000106047	7.8809e-05	6.07945e-05	4.66571e-05	6.70378e-05	5.05798e-05	6.77842e-05	8.06692e-05	5.2581e-05	6.87281e-05	4.44342e-05	0.000326002	6.11978e-05	4.4831e-05	7.02312e-05	3.72219e-05	0.000211371	9.411e-05	2.71742e-05	3.28143e-05	3.81294e-05	3.58773e-05	4.65622e-05	4.6696e-05	3.42974e-05	3.4958e-05	4.23728e-05	4.73877e-05	9.65441e-06	7.86607e-06	8.72815e-07	1.31449e-06	3.21555e-05	9.72914e-05	7.15966e-05	7.82196e-05	6.1658e-05	7.35474e-05	2.53467e-05	3.78523e-05	6.5711e-06	4.33394e-05	2.65463e-05
K08566	6.2138e-08	0	1.74686e-07	0	3.36533e-07	1.72112e-07	1.28309e-07	0	9.68836e-08	1.42247e-07	4.22685e-08	1.08076e-07	1.10849e-07	5.42496e-08	1.78619e-06	1.6593e-07	4.67237e-08	0	3.58511e-08	3.86141e-08	3.69833e-08	1.38372e-07	7.32146e-08	2.22132e-07	0	0	0	1.83672e-07	0	0	0	3.57079e-08	0	1.552e-07	1.43789e-06	2.79269e-07	7.14121e-07	8.21558e-08	6.74592e-07	1.15138e-07	3.3185e-07	3.28194e-07	9.05404e-08	1.80558e-07	2.24506e-07	3.25961e-07	3.38716e-07	7.35189e-08	3.55985e-07
K08567	0.000111724	9.6912e-05	8.21022e-05	0.00014786	6.14173e-05	6.88447e-05	0.000105149	0.000100209	7.86211e-05	7.96229e-05	9.7767e-05	8.85146e-05	8.57971e-05	9.74866e-05	9.47054e-05	9.63388e-05	0.000111436	0.00016475	8.2565e-05	0.000107695	8.12892e-05	4.94909e-05	0.000183513	0.000101255	6.73613e-05	5.96228e-05	0.000104856	6.49586e-05	0.000108339	0.000106105	9.04241e-05	8.12354e-05	9.65633e-05	8.71707e-05	5.70592e-06	2.65305e-06	4.76081e-07	2.46467e-07	1.9788e-05	2.31427e-05	1.96621e-05	2.01839e-05	2.41441e-05	1.86577e-05	3.9064e-06	1.07567e-05	3.86137e-06	9.92506e-06	1.64262e-05
K13274	0	0	0	0	0	0	0	0	1.45325e-07	1.06685e-07	0	0	1.10849e-07	0	0	0	0	0	1.43404e-07	0	0	0	0	0	0	0	0	0	0	0	0	0	0	0	2.28237e-08	0	1.11085e-06	1.64312e-07	1.61902e-06	0	8.29624e-08	5.4699e-08	3.01801e-08	3.00931e-08	0	0	0	7.35189e-08	2.54275e-08
K13275	6.2138e-08	2.25552e-07	1.16457e-07	0	1.68267e-07	2.86853e-07	4.4908e-07	1.21245e-07	1.45325e-07	3.55618e-07	4.22685e-08	2.16153e-07	1.66273e-07	5.42496e-08	3.72123e-08	1.32744e-07	4.67237e-08	5.07002e-08	1.43404e-07	1.15842e-07	0	1.84495e-07	0	0	4.25261e-08	8.70406e-08	4.93904e-08	2.44896e-07	4.17973e-08	4.07469e-08	0	3.57079e-08	3.88741e-08	1.552e-07	2.28237e-08	4.65448e-08	0	0	8.99456e-08	0	0	0	3.01801e-08	3.00931e-08	2.24506e-08	4.07452e-08	0	3.67595e-08	2.54275e-08
K13276	0	7.51838e-08	5.82285e-08	0	5.60889e-08	1.72112e-07	3.20771e-07	6.06223e-08	4.84418e-08	1.42247e-07	0	1.08076e-07	5.54245e-08	0	0	6.63719e-08	0	5.07002e-08	7.17022e-08	3.86141e-08	0	4.61238e-08	0	0	0	4.35203e-08	0	1.22448e-07	4.17973e-08	0	0	0	0	5.17333e-08	2.28237e-08	4.65448e-08	0	0	0	0	0	0	3.01801e-08	0	0	4.07452e-08	0	0	2.54275e-08
K13277	0	0	0	0	0	0	0	0	0	0	0	0	0	0	0	0	0	0	0	0	0	0	0	0	0	0	0	0	0	0	0	0	0	0	0	0	0	0	0	0	0	0	0	0	0	0	0	0	0
K03275	6.2138e-08	0	0	0	5.60889e-08	0	0	0	4.84418e-08	0	4.22685e-08	0	0	5.42496e-08	7.44247e-08	3.31859e-08	9.34474e-08	2.53501e-08	3.58511e-08	0	7.39666e-08	4.15115e-07	7.32146e-08	7.40441e-08	0	0	4.93904e-08	0	0	0	0	0	0	0	6.8471e-08	4.65448e-08	7.93468e-08	8.21558e-08	1.79891e-07	0	8.29624e-08	5.4699e-08	3.01801e-08	6.01861e-08	1.12253e-07	4.07452e-08	6.77433e-08	7.35189e-08	5.0855e-08
K03274	0.000293291	0.000223522	0.000165486	0.000377778	0.000229011	0.000221106	0.000283947	0.000232972	0.000226901	0.000257147	0.000285397	0.000274514	0.000263543	0.000243201	0.000251221	0.000249359	0.000309965	0.000374218	0.000185852	0.000257093	0.000215871	0.000219872	0.000323096	0.000261968	0.000282671	0.000189531	0.000262312	0.0002111	0.000240544	0.000308373	0.000296374	0.000247598	0.000251477	0.000241491	4.07174e-05	3.12781e-05	4.84015e-06	1.72527e-06	0.00012363	0.000110878	0.000101546	8.06263e-05	6.31067e-05	5.95843e-05	5.7249e-05	4.88127e-05	2.28972e-05	5.48451e-05	6.05937e-05
K03277	0	0	0	0	0	0	0	0	0	0	0	0	0	0	0	0	0	0	0	0	0	0	0	0	0	0	0	0	0	0	0	0	0	0	0	0	0	0	0	0	0	0	0	0	0	0	0	0	0
K03276	0	0	0	0	0	0	0	0	0	0	0	0	0	0	0	0	0	0	0	0	0	0	0	0	0	0	0	0	0	0	0	0	0	0	0	0	0	0	0	0	0	0	0	0	0	0	0	0	0
K03271	0.000607523	0.000557338	0.000455988	0.00069357	0.000500313	0.000534522	0.000579056	0.000548268	0.000531116	0.00056401	0.000570878	0.000563727	0.000574475	0.000552478	0.000576047	0.000576374	0.000661608	0.00071756	0.000495641	0.000596704	0.000523794	0.000544538	0.000730206	0.00057299	0.000593749	0.000557843	0.000597525	0.000534179	0.00058721	0.000601995	0.000601115	0.000561542	0.000560759	0.000559341	0.000184141	0.000101514	1.61867e-05	8.70852e-06	0.000280855	0.000366426	0.000240923	0.000290944	0.000330835	0.000299968	0.000184544	0.000251031	0.000111031	0.00022199	0.000246799
K03270	0.000463736	0.000496063	0.000450456	0.000586463	0.000440915	0.000529129	0.000521959	0.000489646	0.00050767	0.000481613	0.000476873	0.00048348	0.000493333	0.000563111	0.000479407	0.000512092	0.000382947	0.000822991	0.000511774	0.000466073	0.000548018	0.000489743	0.00065571	0.000547482	0.000436105	0.000513757	0.000404557	0.000527322	0.000481296	0.000458281	0.000455558	0.000505374	0.000501593	0.000489294	0.000203427	0.000153598	0.000588198	0.000623152	0.000425397	0.000456637	0.000506983	0.00047167	0.000451102	0.0004173	0.000404964	0.000401218	0.000506652	0.000388143	0.000376276
K03273	0.00036096	0.000375994	0.000435084	0.00039127	0.000325035	0.000365107	0.000403081	0.000363794	0.000367722	0.000368705	0.000357718	0.000365136	0.00037478	0.000378662	0.000362597	0.000390565	0.00036865	0.000501349	0.000384969	0.000378148	0.000369241	0.000381905	0.000439764	0.000388509	0.000364619	0.000385721	0.000357833	0.000375976	0.000379436	0.000339259	0.000353868	0.000363078	0.000368177	0.000367307	0.000359838	0.000418996	1.79324e-05	1.01052e-05	0.000280945	0.000354337	0.000230055	0.000275738	0.000307777	0.000282213	0.000187216	0.000231433	0.000112725	0.000227651	0.000232789
K03272	0.00059783	0.00053591	0.000408881	0.000730065	0.000484047	0.000499067	0.000578607	0.000559483	0.000499435	0.000530262	0.000565383	0.000533195	0.000551806	0.000550851	0.000554799	0.00055842	0.000614697	0.000906519	0.00046022	0.000568246	0.000496796	0.000579823	0.000757552	0.000571916	0.000576526	0.000562021	0.00060276	0.000518628	0.000606813	0.000595598	0.000589103	0.000546045	0.000541011	0.000525093	8.59311e-05	5.22232e-05	1.79324e-05	8.54421e-06	0.000161362	0.000117441	9.17564e-05	9.67079e-05	7.31868e-05	5.51305e-05	6.71273e-05	5.61876e-05	3.52265e-05	6.26749e-05	6.4179e-05
K03279	0	0	0	0	0	0	0	0	0	0	0	0	0	0	0	0	0	0	0	0	0	0	0	0	0	0	0	0	0	0	0	0	0	0	0	0	0	0	0	0	0	0	0	0	0	0	0	0	0
K03278	0	0	0	0	0	0	0	0	0	0	0	0	0	0	0	0	0	0	0	0	0	0	0	0	0	0	0	0	0	0	0	0	0	0	0	0	0	0	0	0	0	0	0	0	0	0	0	0	0
K11022	0	0	0	0	0	0	0	0	0	0	0	0	0	0	0	0	0	0	0	0	0	0	0	0	0	0	0	0	0	0	0	0	0	0	0	0	0	0	0	0	0	0	0	0	0	0	0	0	0
K12277	6.2138e-08	7.51838e-08	0	5.52954e-08	1.68267e-07	0	1.28309e-07	0	4.84418e-08	1.42247e-07	0	5.40382e-08	0	5.42496e-08	2.23274e-07	0	4.67237e-08	2.53501e-08	1.07553e-07	3.86141e-08	7.39666e-08	9.22477e-08	2.56251e-07	7.40441e-08	4.25261e-08	8.70406e-08	4.93904e-08	0	0	0	0	2.14247e-07	0	0	9.12947e-08	4.65448e-08	0	0	2.06425e-05	4.02982e-07	1.16147e-06	6.56388e-07	4.52702e-07	3.9121e-07	6.28617e-07	8.14904e-08	0	7.35189e-08	5.0855e-08
K12276	3.54187e-05	2.48859e-05	2.25344e-05	1.11697e-05	2.51278e-05	3.60861e-05	3.80435e-05	1.32157e-05	3.30858e-05	4.01137e-05	1.39909e-05	3.44764e-05	2.88207e-05	3.53708e-05	3.14072e-05	2.81085e-05	2.83613e-05	2.81386e-06	3.13697e-05	2.83814e-05	3.30261e-05	1.62817e-05	6.62593e-06	2.99878e-05	1.90942e-05	1.83221e-05	1.8472e-05	2.92651e-05	1.44619e-05	2.0455e-05	1.87227e-05	2.17461e-05	2.88446e-05	2.75739e-05	1.22563e-05	6.05082e-06	1.58694e-07	8.21558e-08	4.67267e-05	5.10636e-05	3.3019e-05	5.42067e-05	6.87805e-05	7.23738e-05	2.33262e-05	4.14786e-05	1.0026e-05	5.25293e-05	4.03026e-05
K12270	0	0	0	0	0	0	0	0	0	0	0	0	0	0	0	0	0	0	0	0	0	4.61238e-08	0	0	0	0	0	0	0	0	0	0	0	0	0	0	0	0	4.49728e-08	0	0	0	0	0	0	0	0	0	0
K11058	0	0	0	0	0	0	0	0	0	0	0	0	0	0	0	0	0	0	0	0	0	0	0	0	0	0	0	0	0	0	0	0	0	0	0	0	0	0	0	0	0	0	0	0	0	0	0	0	0
K12279	3.61022e-05	2.51866e-05	2.7251e-05	1.17779e-05	2.63057e-05	3.69467e-05	3.88775e-05	1.461e-05	3.58954e-05	4.27453e-05	1.45826e-05	3.58273e-05	3.13148e-05	3.93852e-05	3.30446e-05	2.93032e-05	2.93892e-05	3.04201e-06	3.45246e-05	2.90378e-05	3.34329e-05	1.66968e-05	6.80896e-06	3.18389e-05	1.93494e-05	1.94971e-05	1.87683e-05	2.98161e-05	1.46291e-05	2.07402e-05	1.93026e-05	2.23888e-05	2.95443e-05	2.85051e-05	1.22791e-05	6.05082e-06	1.58694e-07	8.21558e-08	5.41922e-05	5.12363e-05	3.35998e-05	5.44255e-05	6.89012e-05	7.25845e-05	2.37078e-05	4.15601e-05	1.0026e-05	5.2566e-05	4.03788e-05
K12278	3.54187e-05	2.48859e-05	2.25344e-05	1.11697e-05	2.51278e-05	3.60861e-05	3.80435e-05	1.32157e-05	3.30858e-05	4.01137e-05	1.39909e-05	3.44764e-05	2.88207e-05	3.53708e-05	3.14816e-05	2.80753e-05	2.83613e-05	2.81386e-06	3.13697e-05	2.83814e-05	3.30261e-05	1.63278e-05	6.62593e-06	2.99878e-05	1.90942e-05	1.83656e-05	1.8472e-05	2.92651e-05	1.44619e-05	2.0455e-05	1.87227e-05	2.17461e-05	2.88446e-05	2.75739e-05	1.22563e-05	6.05082e-06	1.58694e-07	8.21558e-08	4.67267e-05	5.10636e-05	3.3019e-05	5.42067e-05	6.87805e-05	7.2434e-05	2.33262e-05	4.19268e-05	1.0026e-05	5.25293e-05	4.03026e-05
K07557	3.97683e-06	1.50368e-06	4.01777e-06	8.84726e-07	8.41333e-07	2.12271e-06	1.86047e-06	1.21245e-07	1.98611e-06	1.99146e-06	1.35259e-06	2.05345e-06	2.88207e-06	2.38698e-06	7.18198e-06	2.38939e-06	8.12992e-06	4.56302e-07	3.87192e-06	3.86141e-06	1.59028e-06	3.68991e-07	3.77055e-06	1.70301e-06	3.35956e-06	3.04642e-07	4.14879e-06	1.59182e-06	1.29572e-06	1.71137e-06	1.90541e-06	3.57079e-07	6.99734e-07	2.43147e-06	2.28237e-08	0	7.93468e-08	0	4.49728e-08	0	0	0	0	0	4.49012e-08	0	0	3.67595e-08	2.54275e-08
K07550	1.24276e-07	0	0	1.10591e-07	0	5.73706e-08	1.28309e-07	6.06223e-08	0	3.55618e-08	0	5.40382e-08	1.10849e-07	5.42496e-08	3.72123e-08	3.31859e-08	0	5.07002e-08	0	7.72283e-08	0	0	1.09822e-07	3.7022e-08	6.37891e-07	0	1.48171e-07	6.1224e-08	1.25392e-07	0	4.14219e-08	3.57079e-08	0	5.17333e-08	0	0	0	0	0	0	0	0	0	0	0	0	0	0	0
K07552	0.000345177	0.000419676	0.000364161	0.00018817	0.000448431	0.000482028	0.000323017	0.000414232	0.000516099	0.000442424	0.000324622	0.000395344	0.000405319	0.000439368	0.000386562	0.000398928	0.000294499	0.000154103	0.000499406	0.0003795	0.000491212	0.000327618	0.000144306	0.00040391	0.000376654	0.000486557	0.00033457	0.000498057	0.000344995	0.000277527	0.000314144	0.000418961	0.000408178	0.000436474	0.000321426	0.000178965	0.000640249	0.000650263	0.00054552	0.00092565	0.000840492	0.000939893	0.000969688	0.000997344	0.00067161	0.000857849	0.000764144	0.000942182	0.000943766
K06319	0	0	0	0	0	0	0	0	0	0	0	0	0	0	0	0	0	0	0	0	0	0	0	0	0	0	0	0	0	0	0	0	0	0	0	0	0	0	0	0	0	0	0	0	0	0	0	0	0
K09909	5.03318e-06	3.75919e-07	2.91143e-07	3.31772e-07	1.06569e-06	1.66375e-06	1.79632e-06	1.81867e-07	7.26627e-07	7.8236e-07	2.49384e-06	5.9442e-07	4.43396e-07	6.50996e-07	4.91203e-06	7.30091e-07	2.80342e-07	1.014e-07	6.09468e-07	3.86141e-07	7.39666e-07	5.9961e-07	8.41968e-07	7.03419e-07	4.67787e-07	7.39845e-07	9.87808e-07	7.95912e-07	4.17973e-08	4.07469e-08	2.98238e-06	8.92697e-07	5.83112e-07	5.69067e-07	5.84742e-05	3.6398e-05	0.000576137	0.0006105	0.000119133	7.84664e-05	0.000268466	0.000188329	0.000123467	0.000111073	0.000197835	0.000122602	0.000395892	0.000170086	0.000138198
K09908	1.24276e-06	4.6614e-06	2.09623e-06	1.10591e-06	3.75796e-06	8.37611e-06	9.62314e-07	9.69957e-07	3.73002e-06	4.90753e-06	5.57944e-06	4.53921e-06	2.99292e-06	4.23147e-06	5.99119e-06	3.15266e-06	3.22393e-06	1.52101e-07	2.68883e-06	3.8228e-06	2.4409e-06	2.16782e-06	1.83037e-06	1.96217e-06	4.21008e-06	3.17698e-06	2.32135e-06	6.85709e-06	6.06061e-06	2.11884e-06	5.4677e-06	5.07052e-06	6.72522e-06	3.15573e-06	3.03555e-06	2.32724e-06	7.93468e-08	1.64312e-07	3.54835e-05	1.61193e-05	8.54513e-06	1.94728e-05	2.04621e-05	1.06228e-05	2.33486e-06	3.21887e-06	5.08075e-06	1.3601e-06	5.87375e-06
K12051	0	0	0	0	0	0	0	0	0	0	0	0	0	0	0	0	0	0	0	0	0	0	0	0	0	0	0	0	0	0	0	0	0	0	0	0	0	0	0	0	0	0	0	0	0	0	0	0	0
K12050	0	0	0	0	0	0	0	0	0	0	0	0	0	0	0	0	0	0	0	0	0	0	0	0	0	0	0	0	0	0	0	0	0	0	0	0	0	0	0	0	0	0	0	0	0	0	0	0	0
K12057	2.94534e-05	3.50357e-05	3.70916e-05	1.64227e-05	5.51915e-05	5.36989e-05	2.4956e-05	4.75279e-05	8.6614e-05	5.07823e-05	2.80663e-05	4.53921e-05	4.71662e-05	5.81014e-05	5.23578e-05	4.26108e-05	2.58382e-05	6.89523e-06	9.00221e-05	3.27834e-05	7.14147e-05	2.27852e-05	1.1751e-05	5.85318e-05	1.96471e-05	3.99952e-05	2.38062e-05	5.27751e-05	1.43783e-05	1.09202e-05	1.28822e-05	2.93519e-05	2.96221e-05	4.84224e-05	3.87318e-05	2.59254e-05	1.62661e-05	5.01151e-06	7.42051e-05	0.000160963	0.00013639	0.00013899	0.000150991	0.000195725	7.88465e-05	0.000146479	7.28918e-05	0.000172145	0.00019658
K12056	3.18147e-05	3.66145e-05	3.76739e-05	1.47639e-05	4.94704e-05	5.55347e-05	2.19408e-05	4.44362e-05	8.59358e-05	5.18491e-05	2.63755e-05	4.44194e-05	4.69445e-05	5.79929e-05	5.00506e-05	4.3009e-05	2.6212e-05	6.56567e-06	9.08466e-05	3.5525e-05	7.05271e-05	2.16782e-05	9.77415e-06	5.97536e-05	1.77334e-05	3.76451e-05	2.2769e-05	5.28363e-05	1.42947e-05	1.11647e-05	1.31308e-05	2.78879e-05	2.9039e-05	4.95088e-05	3.34823e-05	1.98746e-05	1.48378e-05	4.51857e-06	6.09831e-05	0.000155551	0.00013639	0.000138935	0.000149905	0.000195454	7.37951e-05	0.000143301	7.18756e-05	0.000170748	0.000194317
K06221	7.27015e-06	6.76655e-06	3.43548e-06	4.47893e-06	6.28196e-06	8.89244e-06	3.76586e-05	1.28519e-05	6.8303e-06	1.08108e-05	7.98874e-06	1.11859e-05	1.1362e-05	7.37795e-06	9.52636e-06	1.34735e-05	9.15784e-06	1.97731e-06	6.84756e-06	7.02777e-06	1.21305e-05	5.8116e-06	1.94019e-06	1.07734e-05	5.31576e-06	5.1354e-06	1.06683e-05	5.20404e-06	6.72937e-06	1.58506e-05	4.51499e-06	4.64202e-06	8.66892e-06	1.35541e-05	9.90547e-06	2.93232e-06	5.55427e-06	1.4788e-06	3.53936e-05	7.24217e-05	5.06071e-05	4.1079e-05	7.36697e-05	5.44985e-05	2.76367e-05	2.81957e-05	2.98748e-05	2.39304e-05	4.26927e-05
K09900	1.86414e-07	7.51838e-08	0	1.10591e-07	3.36533e-07	2.29482e-07	2.56617e-07	0	1.45325e-07	2.84494e-07	4.22685e-08	5.40382e-08	5.54245e-08	1.08499e-07	1.33964e-06	1.32744e-07	1.86895e-07	5.07002e-08	1.79255e-07	7.72283e-08	2.219e-07	5.9961e-07	4.39288e-07	2.96176e-07	8.50522e-08	1.74081e-07	9.87808e-08	6.1224e-08	0	0	0	2.49955e-07	3.88741e-08	2.06933e-07	3.42355e-07	1.39634e-07	7.93468e-08	8.21558e-08	2.85127e-05	5.75689e-07	2.15702e-06	1.25808e-06	7.24323e-07	8.12513e-07	1.16743e-06	2.03726e-07	2.70973e-07	1.83797e-07	4.0684e-07
K09903	0.000622064	0.000610944	0.000607906	0.000614055	0.00060447	0.000609563	0.00059548	0.000582035	0.00059254	0.000606827	0.000612343	0.00061717	0.000608395	0.000601845	0.000618209	0.000611053	0.000632919	0.000577754	0.000589679	0.000615625	0.000604122	0.000621473	0.000626754	0.000603718	0.000615097	0.00060515	0.000625085	0.000610587	0.000618475	0.000632433	0.000635123	0.000615532	0.000613628	0.000610143	0.000580269	0.000579343	0.000641201	0.000641966	0.000573178	0.000504188	0.000553525	0.000514882	0.000495286	0.000499364	0.000572647	0.000544396	0.000582118	0.000517537	0.000521543
K09902	1.37325e-05	1.5939e-05	8.90897e-06	3.6495e-06	1.55927e-05	2.95459e-05	6.80035e-06	5.1529e-06	1.35153e-05	1.49715e-05	1.19197e-05	1.20505e-05	1.01427e-05	1.05244e-05	1.4364e-05	1.02545e-05	8.50371e-06	1.44496e-06	1.30856e-05	1.35922e-05	1.46824e-05	8.1178e-06	6.44289e-06	1.07364e-05	1.16947e-05	1.15329e-05	7.60612e-06	2.38774e-05	1.19958e-05	6.68249e-06	1.23437e-05	1.15694e-05	1.56274e-05	1.2416e-05	6.20119e-05	3.93769e-05	0.000576454	0.000610829	0.000100199	9.36646e-05	0.000273527	0.000210263	0.000143839	0.000120944	0.000201225	0.000126799	0.000401379	0.000174277	0.000145191
K09904	1.86414e-07	7.51838e-08	1.16457e-07	1.10591e-07	4.48711e-07	2.29482e-07	3.20771e-07	0	2.90651e-07	3.20056e-07	8.4537e-08	1.62115e-07	1.10849e-07	1.62749e-07	2.26995e-06	2.65488e-07	1.86895e-07	5.07002e-08	1.79255e-07	1.15842e-07	2.95866e-07	6.45734e-07	4.75895e-07	3.33198e-07	8.50522e-08	1.74081e-07	9.87808e-08	2.44896e-07	0	0	0	2.49955e-07	3.88741e-08	2.06933e-07	5.24944e-07	3.72358e-07	7.93468e-08	8.21558e-08	2.92323e-05	1.09381e-06	2.6548e-06	1.96916e-06	1.20721e-06	1.32409e-06	1.27968e-06	4.07452e-07	4.74203e-07	4.77873e-07	7.88252e-07
K09907	1.86414e-07	7.51838e-08	1.16457e-07	1.10591e-07	4.48711e-07	2.29482e-07	3.20771e-07	0	2.90651e-07	3.20056e-07	8.4537e-08	1.62115e-07	1.10849e-07	1.62749e-07	2.26995e-06	2.65488e-07	1.86895e-07	5.07002e-08	1.79255e-07	1.15842e-07	2.95866e-07	6.45734e-07	4.75895e-07	3.33198e-07	8.50522e-08	1.74081e-07	9.87808e-08	2.44896e-07	0	0	0	2.49955e-07	3.88741e-08	2.06933e-07	5.24944e-07	3.72358e-07	7.93468e-08	8.21558e-08	2.92323e-05	1.09381e-06	2.6548e-06	1.96916e-06	1.20721e-06	1.32409e-06	1.27968e-06	4.07452e-07	4.74203e-07	4.77873e-07	7.88252e-07
K09906	6.02739e-06	4.73658e-06	2.50383e-06	1.2165e-06	4.15058e-06	9.69563e-06	2.30955e-06	8.48712e-07	3.92379e-06	5.22759e-06	8.03101e-06	4.8094e-06	2.77122e-06	4.50272e-06	8.78211e-06	3.28541e-06	3.36411e-06	2.02801e-07	2.93979e-06	3.86141e-06	2.58883e-06	2.39844e-06	1.90358e-06	2.11026e-06	4.59282e-06	3.69923e-06	3.11159e-06	7.95912e-06	3.21839e-06	2.07809e-06	8.20154e-06	5.4276e-06	7.42495e-06	3.77653e-06	5.85199e-05	3.64911e-05	0.000576216	0.0006105	8.45038e-05	7.79483e-05	0.000266392	0.000187454	0.000122863	0.000110652	0.000196667	0.000122562	0.000396095	0.000170086	0.000138529
K11501	0	0	0	0	0	0	0	0	0	0	0	0	0	0	0	0	0	0	0	0	0	0	0	0	0	0	0	0	0	0	0	0	0	0	0	0	0	0	0	0	0	0	0	0	0	0	0	0	0
K03234	7.70511e-06	3.23291e-06	3.6684e-06	1.28285e-05	3.75796e-06	4.01594e-06	5.13234e-06	1.69742e-06	3.34248e-06	5.15646e-06	4.86087e-06	5.72805e-06	6.04127e-06	3.63473e-06	1.07172e-05	6.1394e-06	2.46701e-05	1.3689e-06	6.23809e-06	7.18223e-06	4.54894e-06	3.73603e-06	2.62108e-05	5.77544e-06	5.65597e-06	1.08801e-06	1.11622e-05	3.36732e-06	3.26019e-06	3.74872e-06	3.89366e-06	1.28548e-06	2.33245e-06	5.22507e-06	0	0	7.93468e-08	0	1.79891e-07	1.15138e-07	0	0	0	0	2.24506e-08	0	0	7.35189e-08	1.27137e-07
K00773	0.000684388	0.000647709	0.000640106	0.000632137	0.00062612	0.000652132	0.000615753	0.000615074	0.000628145	0.000651634	0.00065309	0.000651485	0.00065279	0.000669332	0.000665915	0.000644537	0.000667261	0.000598541	0.00063711	0.000657522	0.000641549	0.000663999	0.000630891	0.000648478	0.000648863	0.000639749	0.000655657	0.000648423	0.000666458	0.000685322	0.000676462	0.000657811	0.000655184	0.000648322	0.000597044	0.000587162	0.000633108	0.000639994	0.000556808	0.00049751	0.000553193	0.000514499	0.000492992	0.000497047	0.000537041	0.000524472	0.000575479	0.000506656	0.000504863
K00772	0.000555141	0.000501401	0.000513517	0.000593154	0.000487973	0.000456441	0.000549032	0.00047243	0.000465284	0.000507218	0.000541332	0.000510553	0.000508797	0.000485426	0.000509363	0.000505356	0.000576664	0.000540489	0.000474848	0.000532489	0.000463031	0.000529225	0.000614344	0.00050635	0.000536382	0.000470411	0.000558161	0.000464996	0.000540397	0.000565526	0.000531858	0.000506159	0.000508473	0.000493381	0.00032841	0.000441849	2.44388e-05	1.80743e-05	0.000254906	0.000191992	0.000134233	0.000152665	0.000140549	0.000142701	0.000128687	0.000111764	5.21623e-05	9.09797e-05	0.000106617
K00777	2.23697e-06	3.75919e-06	2.50383e-06	1.99063e-06	5.10409e-06	6.2534e-06	2.75863e-06	4.12232e-06	6.78185e-06	5.01421e-06	5.19902e-06	6.48459e-06	4.26769e-06	4.50272e-06	4.50269e-06	4.44692e-06	2.14929e-06	1.41961e-06	5.48522e-06	2.7416e-06	6.84191e-06	3.8744e-06	1.75715e-06	6.03459e-06	3.95493e-06	2.91586e-06	3.6055e-06	6.67341e-06	2.46604e-06	2.52631e-06	2.69243e-06	4.9991e-06	8.20244e-06	3.31093e-06	6.93839e-06	1.31256e-05	3.96734e-07	1.64312e-07	2.07774e-05	2.70574e-05	8.54513e-06	9.18943e-06	1.71423e-05	1.6491e-05	2.7502e-05	3.87894e-05	1.34809e-05	4.60229e-05	2.39527e-05
K00776	0	0	0	0	0	0	0	0	0	0	0	0	0	0	0	0	0	2.53501e-08	0	0	0	0	0	0	0	0	0	0	0	0	0	0	0	0	0	0	0	0	0	0	0	0	0	0	0	0	0	0	0
K06313	1.11848e-06	4.51103e-07	9.89885e-07	1.10591e-07	4.48711e-07	1.31952e-06	1.41139e-06	7.27468e-07	1.40481e-06	1.06685e-06	1.26805e-07	7.56535e-07	1.21934e-06	9.22244e-07	1.00473e-06	1.19469e-06	3.7379e-07	3.29551e-07	3.2983e-06	5.40598e-07	1.40536e-06	6.45734e-07	1.83037e-07	1.22173e-06	8.50522e-08	3.04642e-07	3.45733e-07	1.22448e-06	1.25392e-07	8.14938e-08	2.0711e-07	1.78539e-07	2.33245e-07	7.24267e-07	2.28237e-08	4.65448e-08	0	0	8.99456e-08	0	8.29624e-08	0	3.01801e-08	1.20372e-07	4.49012e-08	9.37139e-07	6.77433e-08	7.35189e-08	7.62824e-08
K06315	0	7.51838e-08	5.82285e-08	0	5.60889e-08	1.72112e-07	3.20771e-07	6.06223e-08	4.84418e-08	1.42247e-07	0	1.08076e-07	5.54245e-08	0	0	6.63719e-08	0	5.07002e-08	7.17022e-08	3.86141e-08	0	4.61238e-08	0	0	0	4.35203e-08	0	1.22448e-07	0	0	0	0	0	5.17333e-08	2.28237e-08	4.65448e-08	0	0	0	0	0	0	3.01801e-08	0	0	4.07452e-08	0	0	2.54275e-08
K05574	2.17483e-05	2.33822e-05	0.000112963	1.22756e-05	3.657e-05	9.06456e-06	6.54374e-06	1.11545e-05	7.75069e-06	9.7795e-06	1.69919e-05	7.88958e-06	7.9257e-06	1.06329e-05	5.32137e-06	4.84515e-06	7.66269e-06	2.07871e-06	2.94337e-05	1.49437e-05	2.04148e-05	3.22867e-05	1.44965e-05	1.28837e-05	5.0606e-06	1.49275e-05	5.87746e-06	1.07142e-05	4.34692e-06	4.76739e-06	7.08315e-06	9.71254e-06	1.33727e-05	9.0016e-06	0.00023303	0.000390324	8.09337e-06	1.06803e-05	0.000132985	3.36202e-05	1.26103e-05	1.30184e-05	1.32793e-05	1.85975e-05	5.6351e-05	2.08615e-05	1.56487e-05	5.18308e-06	1.12898e-05
K10201	1.24276e-07	5.26287e-07	5.82285e-08	2.98595e-06	1.12178e-07	1.72112e-07	9.62314e-07	2.00054e-06	7.75069e-07	3.9118e-07	1.26805e-07	1.08076e-07	3.32547e-07	1.46474e-06	7.44247e-08	2.32302e-07	1.40171e-07	1.41961e-06	1.32649e-06	7.72283e-08	2.95866e-07	9.22477e-08	2.19644e-07	5.5533e-07	1.27578e-07	8.70406e-08	0	6.1224e-08	8.35946e-08	8.14938e-08	4.14219e-08	1.07124e-07	1.16622e-07	5.17333e-08	0	3.25813e-07	2.3804e-07	1.23234e-06	8.99456e-08	0	0	0	6.03603e-08	6.01861e-08	4.49012e-08	4.07452e-08	0	7.35189e-08	1.27137e-07
K07176	4.28752e-06	1.95478e-06	8.152e-07	1.19991e-05	3.19707e-06	2.40957e-06	3.46433e-06	1.57618e-06	1.69546e-06	3.44949e-06	3.76189e-06	3.83671e-06	3.76887e-06	1.57324e-06	4.83761e-06	4.11506e-06	1.79419e-05	9.12603e-07	3.15489e-06	3.74557e-06	3.14358e-06	3.32092e-06	2.24403e-05	4.29456e-06	2.42399e-06	8.26886e-07	7.40856e-06	2.14284e-06	2.00627e-06	2.03735e-06	2.19536e-06	9.28405e-07	1.78821e-06	3.2592e-06	0	0	0	0	1.34918e-07	1.15138e-07	0	0	0	0	0	0	0	3.67595e-08	1.0171e-07
K07177	1.889e-05	1.79689e-05	1.61293e-05	8.29431e-06	2.15942e-05	2.08255e-05	2.57259e-05	2.88562e-05	1.97158e-05	2.16216e-05	7.35471e-06	1.72922e-05	2.00637e-05	2.30018e-05	1.25033e-05	1.99116e-05	1.07464e-05	4.79117e-06	2.27296e-05	1.51367e-05	1.60138e-05	1.57282e-05	8.017e-06	1.36982e-05	8.76038e-06	1.85832e-05	1.39281e-05	1.66529e-05	8.35946e-06	8.35312e-06	1.07697e-05	1.39975e-05	9.01879e-06	1.89344e-05	0.000117702	5.62726e-05	3.37224e-05	1.16661e-05	7.36654e-05	2.18762e-05	1.20296e-05	5.08701e-06	1.15288e-05	1.21877e-05	8.84104e-05	5.16241e-05	1.93068e-05	2.23498e-05	3.37168e-05
K07174	5.84097e-06	2.70662e-06	1.97977e-06	1.23862e-05	3.64578e-06	3.21275e-06	4.23418e-06	1.6368e-06	2.47053e-06	4.40966e-06	4.22685e-06	4.70132e-06	4.71108e-06	2.71248e-06	6.54937e-06	4.91152e-06	2.09789e-05	1.2675e-06	4.44553e-06	5.32875e-06	3.77229e-06	3.50541e-06	2.24403e-05	4.88691e-06	4.84797e-06	1.00097e-06	8.84088e-06	2.63263e-06	2.13166e-06	2.40407e-06	2.69243e-06	1.14265e-06	2.06033e-06	4.0352e-06	0	0	7.93468e-08	0	1.79891e-07	1.15138e-07	0	0	0	0	2.24506e-08	0	0	7.35189e-08	1.27137e-07
K07175	0.000226369	0.000248031	0.000237922	8.76432e-05	0.000206744	0.000255299	0.000185855	0.000188899	0.000224818	0.000230476	0.000200268	0.000240092	0.000218871	0.000247433	0.000238717	0.00022301	0.000186942	6.662e-05	0.000244002	0.000230179	0.000253151	0.000209218	7.18968e-05	0.000222799	0.000198724	0.000211683	0.000187634	0.000248631	0.000218893	0.000204183	0.000232916	0.000226102	0.000253692	0.00022742	0.000272674	0.000176637	4.27679e-05	2.36609e-05	0.000371745	0.000402694	0.000236111	0.000283614	0.000325644	0.00030069	0.000278881	0.000297847	0.000130203	0.000264925	0.000267319
K07172	0.000153108	0.00014706	0.000236583	0.000245456	0.000137642	0.000152319	0.000184572	0.000185686	0.000167318	0.000158997	0.000155168	0.000137743	0.000164777	0.000195136	0.00012909	0.00016072	0.000107464	0.00036892	0.000194564	0.000142872	0.000171307	0.000173702	0.000250577	0.000197846	0.000114055	0.000164463	0.000106733	0.000147795	0.000130282	0.000128149	0.000109271	0.000147545	0.00012774	0.000152717	0.000207878	0.00035011	9.91835e-06	5.25797e-06	0.000108609	8.43384e-05	5.55848e-05	4.30481e-05	7.37904e-05	5.28434e-05	5.62612e-05	4.51457e-05	4.28815e-05	2.52538e-05	5.30417e-05
K07173	9.94208e-07	2.25552e-06	2.67851e-06	6.63545e-07	2.41182e-06	3.32749e-06	3.59264e-06	2.36427e-06	3.68158e-06	3.9118e-06	9.29906e-07	2.16153e-06	3.10377e-06	3.25498e-06	5.50743e-06	2.42257e-06	1.82222e-06	1.0647e-06	6.27394e-06	1.50595e-06	2.69978e-06	2.30619e-06	1.025e-06	2.66559e-06	7.6547e-07	1.39265e-06	6.91465e-07	2.69386e-06	4.17973e-07	4.88963e-07	4.55641e-07	1.24978e-06	5.05363e-07	1.7072e-06	2.94425e-06	1.53598e-06	4.28473e-06	1.64312e-06	3.4764e-05	1.61193e-06	5.64144e-06	2.35206e-06	1.87117e-06	3.40052e-06	1.09559e-05	1.52794e-05	2.91296e-06	1.52184e-05	4.01754e-06
K07170	0.000105945	0.000117136	8.21605e-05	0.000111475	0.000124517	0.000155876	0.000120546	0.000134521	0.000141499	0.000107041	8.44947e-05	0.000120938	0.000123818	0.000147125	0.000130094	0.000128695	8.3869e-05	0.000251879	0.000132111	8.97779e-05	0.000159287	7.64272e-05	0.00010693	0.00012854	8.02042e-05	0.000139091	0.000100509	0.000143264	8.61025e-05	6.92698e-05	8.68204e-05	0.000102839	0.000113279	0.000124315	9.71375e-05	6.40456e-05	0.000568599	0.000601545	0.000211192	0.000154457	0.000300158	0.000265673	0.000230787	0.000218265	0.000283641	0.000249116	0.000462145	0.000286062	0.000286441
K07171	0.000429311	0.000342989	0.000484287	0.000399122	0.000310003	0.000284329	0.0002928	0.000323359	0.000281398	0.000334637	0.000367229	0.000324229	0.000341526	0.000340796	0.000333274	0.000317656	0.000354072	0.000239787	0.00032499	0.000357914	0.000277264	0.000341363	0.000425157	0.000339418	0.000284372	0.000251983	0.000314419	0.000284202	0.000335507	0.000369371	0.000359625	0.000320728	0.000310721	0.000313297	0.00061083	0.000836223	5.9034e-05	2.93296e-05	0.000358523	9.37222e-05	5.92352e-05	4.55643e-05	5.39017e-05	6.65658e-05	0.000259866	0.000149005	6.77433e-05	6.16089e-05	8.18256e-05
K07178	4.25024e-05	6.2553e-05	4.87373e-05	4.9047e-05	7.12329e-05	7.80814e-05	6.09466e-05	8.92967e-05	7.46004e-05	6.95944e-05	6.31914e-05	7.7707e-05	6.68974e-05	7.88247e-05	6.02468e-05	7.25113e-05	7.1534e-05	5.66575e-05	7.47136e-05	6.18212e-05	6.66439e-05	4.52014e-05	5.38128e-05	6.02719e-05	5.8686e-05	8.71277e-05	5.57617e-05	7.12035e-05	5.24138e-05	4.78369e-05	4.29545e-05	6.38814e-05	6.47254e-05	6.27525e-05	3.03327e-05	2.40171e-05	3.49126e-06	2.0539e-06	7.62289e-05	0.000106042	5.7493e-05	0.000102889	0.000128869	0.000126872	8.47734e-05	0.000120524	4.92494e-05	0.000162146	0.000127849
K07179	2.11269e-06	8.27022e-07	2.21268e-06	3.87068e-07	3.92622e-07	1.26215e-06	7.05697e-07	1.21245e-07	1.25949e-06	1.10242e-06	8.03101e-07	9.72688e-07	1.66273e-06	1.46474e-06	2.93978e-06	1.06195e-06	3.31738e-06	3.29551e-07	2.29447e-06	2.04655e-06	9.61565e-07	1.84495e-07	0	8.88529e-07	2.46651e-06	2.17602e-07	1.48171e-06	9.79584e-07	1.67189e-07	3.66722e-07	5.38485e-07	2.49955e-07	3.10993e-07	1.18987e-06	0	0	7.93468e-08	0	0	0	0	0	0	0	2.24506e-08	0	0	3.67595e-08	2.54275e-08
K00195	1.55345e-06	6.01471e-07	1.16457e-06	3.31772e-07	1.12178e-07	7.45818e-07	5.13234e-07	1.21245e-07	9.68836e-07	9.60169e-07	5.4949e-07	8.64611e-07	1.10849e-06	1.30199e-06	1.63734e-06	7.30091e-07	1.86895e-06	3.29551e-07	1.46989e-06	1.54457e-06	7.76649e-07	1.84495e-07	0	6.66397e-07	2.29641e-06	1.74081e-07	1.0372e-06	5.51016e-07	1.25392e-07	3.66722e-07	3.72797e-07	2.49955e-07	1.94371e-07	7.76e-07	0	0	7.93468e-08	0	0	0	0	0	0	0	2.24506e-08	0	0	0	2.54275e-08
K00194	0.000205987	0.000146834	0.000113196	0.000202602	0.000122274	0.000110152	0.000136456	0.000101664	0.000103472	0.000140185	0.000210074	0.000159034	0.000158237	0.000100253	0.000189969	0.000144292	0.000280062	7.19689e-05	8.12385e-05	0.000195465	9.53429e-05	0.000150456	0.000205806	0.000131539	0.000203147	0.000102142	0.000222109	0.000108305	0.000196113	0.000254057	0.000229395	0.000152723	0.000146478	0.000150182	7.07534e-07	6.51627e-07	6.34774e-07	1.64312e-07	2.92323e-06	5.75689e-07	5.80737e-07	2.18796e-07	9.35584e-07	7.52326e-07	7.85771e-07	3.66707e-07	3.38716e-07	6.9843e-07	2.0342e-06
K00197	0.000303109	0.000234949	0.000199724	0.000224057	0.000157049	0.000163965	0.000190346	0.000149313	0.000157387	0.000203022	0.000268151	0.000227393	0.000227795	0.000168499	0.000258514	0.000210233	0.000396451	8.02077e-05	0.000148495	0.000304434	0.000142164	0.000177854	0.000216459	0.000197179	0.000272422	0.000138003	0.000304195	0.00016506	0.000280878	0.000319497	0.000314103	0.000214069	0.000216762	0.000215883	1.11836e-06	8.84351e-07	8.72815e-07	2.46467e-07	6.83586e-06	2.07248e-06	1.49332e-06	1.20338e-06	1.87117e-06	1.47456e-06	1.41439e-06	1.01863e-06	8.1292e-07	1.47038e-06	4.29724e-06
K00196	1.18062e-06	6.76655e-07	7.56971e-07	5.52954e-08	2.24356e-07	6.88447e-07	8.34006e-07	4.24356e-07	1.1626e-06	9.9573e-07	8.03101e-07	4.86344e-07	9.97641e-07	1.51899e-06	1.07916e-06	7.96463e-07	1.16809e-06	1.014e-07	1.43404e-06	7.72283e-07	6.65699e-07	3.22867e-07	1.83037e-07	5.92353e-07	2.97683e-07	1.74081e-07	9.87808e-08	2.44896e-07	1.67189e-07	3.25975e-07	6.21329e-07	2.14247e-07	3.88741e-07	8.79467e-07	0	4.65448e-08	7.93468e-08	0	7.19564e-07	2.30276e-07	8.29624e-08	0	1.81081e-07	1.50465e-07	4.49012e-08	0	6.77433e-08	3.67595e-08	0
K00191	0	0	0	0	0	0	0	0	0	0	0	0	0	0	0	0	0	0	0	0	0	0	0	0	0	0	0	0	0	0	0	0	0	0	0	0	0	0	0	0	0	0	0	0	0	0	0	0	0
K00190	3.1069e-05	6.66881e-05	6.44008e-05	3.17395e-05	5.59206e-05	6.76399e-05	5.25423e-05	5.26808e-05	6.08429e-05	5.91393e-05	5.6682e-05	4.92288e-05	4.87181e-05	5.72334e-05	4.28686e-05	5.14382e-05	3.7379e-05	3.20172e-05	5.66806e-05	5.51024e-05	5.51421e-05	5.38726e-05	2.03537e-05	4.41673e-05	6.78291e-05	9.44826e-05	5.06251e-05	7.29178e-05	6.79624e-05	6.3117e-05	5.66652e-05	7.945e-05	5.87388e-05	5.90795e-05	1.96284e-06	6.05082e-07	8.72815e-07	2.46467e-07	1.84388e-06	4.60551e-07	4.97775e-07	4.92291e-07	5.43242e-07	4.81489e-07	1.48174e-06	6.92668e-07	2.70973e-07	4.41114e-07	1.11881e-06
K00193	1.55345e-06	6.01471e-07	1.16457e-06	3.31772e-07	1.12178e-07	7.45818e-07	5.13234e-07	1.21245e-07	9.68836e-07	9.60169e-07	5.4949e-07	8.64611e-07	1.10849e-06	1.30199e-06	1.63734e-06	7.30091e-07	1.86895e-06	3.29551e-07	1.46989e-06	1.54457e-06	7.76649e-07	1.84495e-07	0	6.66397e-07	2.29641e-06	1.74081e-07	1.0372e-06	5.51016e-07	1.25392e-07	3.66722e-07	3.72797e-07	2.49955e-07	1.94371e-07	7.76e-07	0	0	7.93468e-08	0	0	0	0	0	0	0	2.24506e-08	0	0	0	2.54275e-08
K00192	1.55345e-06	6.01471e-07	1.16457e-06	3.31772e-07	1.12178e-07	7.45818e-07	5.13234e-07	1.21245e-07	9.68836e-07	9.60169e-07	5.4949e-07	8.64611e-07	1.10849e-06	1.30199e-06	1.63734e-06	7.30091e-07	1.86895e-06	3.29551e-07	1.50575e-06	1.54457e-06	7.76649e-07	1.84495e-07	0	6.66397e-07	2.29641e-06	1.74081e-07	1.0372e-06	5.51016e-07	1.25392e-07	3.66722e-07	3.72797e-07	2.49955e-07	1.94371e-07	7.76e-07	0	0	7.93468e-08	0	0	0	0	0	0	0	2.24506e-08	0	0	0	2.54275e-08
K00198	0.000207044	0.000155104	0.000173521	8.62608e-05	6.66336e-05	0.000126215	0.000122021	8.99635e-05	0.000131374	0.00013549	0.000138472	0.00013061	0.000157794	0.000151899	0.000169018	0.000142633	0.000194464	5.71898e-05	0.000162011	0.00019979	0.00011291	8.22849e-05	0.000149175	0.00013713	0.000111206	7.64652e-05	0.000127872	0.000125815	0.000150052	0.00013691	0.00014858	0.000108481	0.000120276	0.000135386	6.82428e-06	5.91118e-06	1.98367e-06	1.72527e-06	1.19628e-05	2.93601e-06	3.06961e-06	1.75037e-06	2.47477e-06	2.13661e-06	4.53502e-06	2.9744e-06	9.48406e-07	1.32334e-06	3.83955e-06
K06405	2.05055e-06	2.40588e-06	4.60005e-06	2.21182e-07	1.85093e-06	4.64702e-06	4.17003e-06	2.66738e-06	4.35976e-06	4.19629e-06	6.34027e-07	2.05345e-06	3.32547e-06	4.66547e-06	4.205e-06	3.01992e-06	1.58861e-06	2.33221e-06	6.99096e-06	1.77625e-06	2.4409e-06	1.75271e-06	5.12502e-07	2.25834e-06	4.25261e-07	8.70406e-07	6.91465e-07	3.85711e-06	3.76176e-07	5.70457e-07	3.72797e-07	4.9991e-07	5.83112e-07	2.1728e-06	2.05413e-07	6.51627e-07	1.58694e-07	2.46467e-07	5.84646e-07	0	1.65925e-07	5.4699e-08	1.20721e-07	2.01623e-06	2.46957e-07	1.50757e-05	2.70973e-07	1.06602e-06	3.0513e-07
K10109	4.34345e-05	3.33816e-05	3.02788e-05	3.55549e-05	3.07367e-05	3.07506e-05	4.31117e-05	4.48605e-05	3.82206e-05	3.83001e-05	4.56077e-05	3.63137e-05	4.46721e-05	4.92587e-05	4.35757e-05	3.73674e-05	3.23328e-05	4.05601e-05	4.96537e-05	3.46369e-05	3.89804e-05	2.41228e-05	1.90358e-05	3.82808e-05	2.62811e-05	2.47195e-05	2.64239e-05	2.67549e-05	3.08882e-05	3.49609e-05	2.651e-05	3.01017e-05	3.09827e-05	3.52821e-05	1.3329e-05	8.33151e-06	5.55427e-06	2.13605e-06	6.1073e-05	7.7718e-06	1.24444e-05	8.86124e-06	1.00802e-05	8.03485e-06	1.95994e-05	1.77649e-05	1.19906e-05	2.55111e-05	1.80535e-05
K10108	5.07046e-05	3.85693e-05	3.68587e-05	4.37939e-05	3.18585e-05	3.32176e-05	5.03611e-05	4.79522e-05	3.98192e-05	4.37766e-05	4.95809e-05	4.21498e-05	4.82193e-05	5.12659e-05	4.73341e-05	4.2113e-05	3.64445e-05	4.71512e-05	5.1518e-05	4.16647e-05	3.96091e-05	3.01189e-05	2.4051e-05	4.02059e-05	2.39847e-05	2.794e-05	2.84489e-05	2.73671e-05	3.77012e-05	4.38437e-05	2.98652e-05	3.48152e-05	3.51422e-05	4.00933e-05	2.86893e-05	1.79663e-05	6.42709e-06	2.13605e-06	8.62128e-05	1.36438e-05	2.28147e-05	1.20885e-05	1.70216e-05	1.67919e-05	3.16553e-05	3.79745e-05	1.67326e-05	3.15396e-05	2.51223e-05
K10107	2.10026e-05	2.71414e-05	1.39748e-05	1.86898e-05	5.97347e-05	3.56845e-05	4.48438e-05	4.5103e-05	5.31407e-05	3.46728e-05	2.4093e-05	3.15043e-05	2.98184e-05	2.91863e-05	2.28484e-05	2.96019e-05	1.22883e-05	7.85853e-06	4.78253e-05	2.07358e-05	4.08665e-05	2.59677e-05	2.10126e-05	3.14687e-05	3.0151e-05	3.93859e-05	2.79056e-05	4.05915e-05	1.91014e-05	1.20611e-05	1.30479e-05	3.06017e-05	2.82226e-05	2.99019e-05	2.85068e-05	2.86716e-05	1.08705e-05	3.94348e-06	6.30968e-05	4.05861e-05	2.74606e-05	3.30382e-05	3.67292e-05	5.42277e-05	6.6813e-05	8.13274e-05	4.5117e-05	0.00010186	0.000102193
K01828	1.24276e-07	6.01471e-07	1.16457e-07	4.97658e-07	3.36533e-07	6.88447e-07	3.01525e-06	2.78863e-06	1.30793e-06	8.53483e-07	1.09898e-06	5.40382e-07	1.27476e-06	1.08499e-06	4.09336e-07	9.62392e-07	1.86895e-07	4.56302e-07	1.14723e-06	4.6337e-07	6.65699e-07	4.15115e-07	3.29466e-07	8.14485e-07	4.25261e-08	3.91683e-07	9.87808e-08	6.1224e-07	1.67189e-07	2.44482e-07	8.28439e-08	4.64202e-07	1.94371e-07	6.208e-07	1.59766e-07	1.39634e-07	7.93468e-08	8.21558e-08	4.49728e-07	5.75689e-08	1.65925e-07	2.18796e-07	6.03603e-08	6.01861e-08	1.79605e-07	1.22236e-07	6.77433e-08	1.83797e-07	3.0513e-07
K01829	2.2494e-05	2.78932e-05	1.76432e-05	9.6214e-06	3.13537e-05	3.67172e-05	1.03288e-05	3.33423e-05	3.05668e-05	2.33641e-05	2.35435e-05	2.17774e-05	2.28903e-05	2.57143e-05	2.45229e-05	1.93474e-05	1.35966e-05	1.03175e-05	2.91111e-05	2.01952e-05	3.50601e-05	2.46301e-05	1.01402e-05	2.13987e-05	2.2071e-05	3.25532e-05	1.48171e-05	3.94895e-05	1.96447e-05	1.65432e-05	2.66757e-05	3.1173e-05	3.0866e-05	2.66427e-05	5.16956e-05	2.67167e-05	3.17387e-06	2.30036e-06	3.79121e-05	3.56351e-05	2.2068e-05	4.13525e-05	5.43846e-05	6.25033e-05	4.06805e-05	5.01166e-05	9.89052e-06	5.32645e-05	3.23183e-05
K01826	4.92133e-05	3.68401e-05	3.58105e-05	1.63121e-05	3.93744e-05	6.03539e-05	3.25904e-05	5.46813e-05	5.55143e-05	5.27026e-05	2.89116e-05	4.33927e-05	5.33738e-05	5.19712e-05	5.08693e-05	5.25997e-05	3.68183e-05	9.17673e-06	5.59635e-05	3.46755e-05	7.00093e-05	2.6429e-05	9.88398e-06	5.49777e-05	2.5303e-05	3.68617e-05	2.22751e-05	4.28568e-05	2.40753e-05	2.43667e-05	3.06522e-05	3.44224e-05	3.04384e-05	5.95451e-05	0.000120395	6.09271e-05	0.000578993	0.000612225	0.000229001	0.00036372	0.000446587	0.000402639	0.000410269	0.000343272	0.000315835	0.000274908	0.000502655	0.000293892	0.000331981
K01825	2.85835e-05	2.30814e-05	1.67698e-05	1.41003e-05	3.76917e-05	5.28383e-05	2.162e-05	1.81867e-05	3.40061e-05	3.4815e-05	4.54386e-05	2.87483e-05	2.31674e-05	2.48463e-05	4.71108e-05	2.32965e-05	2.00445e-05	7.32618e-06	2.85733e-05	2.17011e-05	2.58883e-05	1.85879e-05	1.7059e-05	2.75074e-05	3.68276e-05	2.47195e-05	2.73623e-05	4.19997e-05	3.08464e-05	1.69507e-05	3.84396e-05	3.05302e-05	3.66194e-05	2.48837e-05	0.000246861	0.000154017	0.00230518	0.00244233	0.00039567	0.000383754	0.00110348	0.00082333	0.000575565	0.00048501	0.000793606	0.000503448	0.00160348	0.000685233	0.00057667
K01822	3.29331e-05	5.75156e-05	0.000146037	2.64865e-05	7.1289e-05	5.98375e-05	2.7458e-05	6.29866e-05	6.58809e-05	5.37694e-05	4.41706e-05	4.59865e-05	4.31757e-05	4.58409e-05	4.67759e-05	3.66373e-05	3.35009e-05	1.66804e-05	8.19914e-05	4.57191e-05	5.38846e-05	3.96204e-05	1.30688e-05	4.50188e-05	4.36743e-05	6.15813e-05	3.15111e-05	5.71832e-05	3.09718e-05	3.0112e-05	3.98479e-05	5.38475e-05	5.45792e-05	5.20955e-05	0.000219815	0.000352577	9.68031e-06	3.36839e-06	0.000113601	0.000133042	7.35877e-05	0.000145281	0.000151082	0.000194913	8.37632e-05	0.000123499	4.89784e-05	0.000118365	0.000125688
K01823	0.000127259	0.000134654	0.000225752	8.20031e-05	0.000158788	0.000144746	0.000114451	0.000136764	0.000137187	0.000122795	0.000112857	0.000126936	0.000129084	0.000150054	0.000135676	0.000120399	0.000103727	7.38702e-05	0.000171081	0.000115225	0.000142718	9.57992e-05	7.24093e-05	0.000110918	8.552e-05	0.000138917	8.99399e-05	0.000132611	7.87461e-05	7.47706e-05	9.89156e-05	0.000117515	0.000115923	0.000122608	0.000351302	0.000426164	4.45135e-05	1.69241e-05	0.000220097	6.65496e-05	5.16856e-05	4.03132e-05	6.14166e-05	5.85912e-05	0.000179582	0.000110664	4.84365e-05	6.21235e-05	6.80185e-05
K01820	2.64087e-05	1.91719e-05	1.40331e-05	1.09485e-05	2.09212e-05	2.28909e-05	1.4563e-05	1.60649e-05	3.05183e-05	2.22617e-05	1.70342e-05	2.16153e-05	2.48302e-05	2.23509e-05	2.43369e-05	2.04757e-05	1.30826e-05	1.14836e-05	3.34849e-05	1.68358e-05	3.06961e-05	1.74348e-05	8.85897e-06	2.23243e-05	1.24176e-05	1.7234e-05	1.3533e-05	2.15508e-05	1.12435e-05	1.16129e-05	1.96754e-05	1.54615e-05	1.88151e-05	2.52976e-05	3.95762e-05	1.69423e-05	5.55427e-06	2.62899e-06	1.72695e-05	7.36882e-06	1.20296e-05	1.30184e-05	1.44563e-05	3.04241e-05	2.60651e-05	2.46508e-05	1.93068e-05	5.77124e-05	6.2577e-05
K01821	0.000219844	0.000272316	0.000246365	0.000309931	0.000316678	0.000316227	0.000325904	0.000349245	0.000371016	0.000320981	0.000283114	0.000312557	0.000313813	0.000356908	0.00030049	0.000326815	0.000260905	0.000426414	0.000355428	0.000262267	0.000358331	0.000332876	0.00029619	0.000341158	0.000299384	0.000343288	0.000267498	0.000317508	0.000266123	0.000253731	0.000234987	0.00030441	0.000291245	0.000319557	0.000160679	0.0001246	4.36407e-05	6.6957e-05	0.000346155	0.000576437	0.000389094	0.000476483	0.000563855	0.000585521	0.000325938	0.000489757	0.000335262	0.000576977	0.000579721
K00999	1.24276e-07	4.51103e-07	1.16457e-07	2.21182e-07	3.36533e-07	2.86853e-07	2.2454e-06	8.9721e-06	6.78185e-07	1.24466e-06	5.91759e-07	3.24229e-07	7.20518e-07	3.25498e-07	3.72123e-08	3.31859e-07	9.34474e-08	0	8.24575e-07	3.86141e-07	2.95866e-07	4.61238e-07	0	2.96176e-07	1.27578e-07	3.04642e-07	4.93904e-08	3.67344e-07	2.50784e-07	7.74191e-07	2.0711e-07	7.85573e-07	5.44237e-07	4.656e-07	4.10826e-07	2.32724e-07	4.76081e-07	8.21558e-08	1.34918e-07	0	8.29624e-08	0	1.20721e-07	6.01861e-08	8.98024e-08	0	1.35487e-07	7.35189e-08	4.0684e-07
K00998	0.000543273	0.00054591	0.000458491	0.000560916	0.000525721	0.000572616	0.000514517	0.000505469	0.000546763	0.000551564	0.000560395	0.000564537	0.000544823	0.000547325	0.000542891	0.000545146	0.00052994	0.000519068	0.000520773	0.000550792	0.000553307	0.000554547	0.000546511	0.000562217	0.000568361	0.000528206	0.000526551	0.00057275	0.000566688	0.000588589	0.000585955	0.000574968	0.000571877	0.000560169	0.000235312	0.00014145	0.000597481	0.000620277	0.000381504	0.000502116	0.000554106	0.000539825	0.000524802	0.000519256	0.000458643	0.000524635	0.000579002	0.000556832	0.000563498
K00995	0.00134106	0.00123993	0.00117028	0.00155845	0.00116424	0.00114162	0.00132414	0.00121833	0.00111813	0.00122144	0.00134291	0.00125958	0.00124301	0.00118476	0.00122313	0.00126369	0.00134289	0.00155391	0.00107345	0.00128832	0.00111039	0.00132518	0.00157485	0.0012235	0.00128765	0.00121295	0.00134327	0.00113595	0.00136481	0.00145581	0.00138101	0.00128113	0.00122212	0.00122836	0.00107292	0.00107584	0.000729197	0.00070769	0.000882411	0.000593938	0.000609359	0.000569854	0.000572849	0.000568518	0.000822208	0.000665939	0.00070995	0.000581277	0.000628923
K00997	0.000526992	0.000496664	0.000517069	0.000566612	0.00048186	0.000464759	0.000536971	0.00050074	0.000485726	0.000509103	0.000513266	0.000516767	0.00051057	0.00049199	0.000504972	0.0005178	0.000547835	0.000550655	0.000478361	0.000515267	0.000469429	0.000513358	0.000561813	0.000499427	0.000524049	0.000498699	0.000546356	0.000469098	0.000525768	0.000541934	0.000523987	0.000509694	0.000496267	0.000503676	0.000441067	0.000469916	5.76058e-05	2.13605e-05	0.000367383	0.000377076	0.00025793	0.000289631	0.000325463	0.000343422	0.000306024	0.000335944	0.000163465	0.000320469	0.000349145
K00996	1.86414e-05	1.20294e-05	2.20686e-05	6.52486e-06	8.91813e-06	1.77275e-05	1.7899e-05	1.66105e-05	2.13144e-05	1.57539e-05	1.51744e-05	1.52928e-05	2.10613e-05	2.07234e-05	1.90899e-05	2.06417e-05	1.8269e-05	2.94061e-06	2.9613e-05	1.92298e-05	2.17462e-05	5.85773e-06	1.18608e-05	1.81038e-05	6.37891e-06	8.44294e-06	6.56892e-06	1.40203e-05	6.1442e-06	7.41594e-06	5.84049e-06	7.03445e-06	7.19171e-06	2.18315e-05	5.5005e-06	1.02398e-06	9.52161e-07	1.64312e-07	3.02667e-05	6.34409e-05	4.51316e-05	3.16707e-05	6.22013e-05	3.99636e-05	1.73319e-05	2.34692e-05	2.55392e-05	1.53655e-05	3.35134e-05
K00991	0.000393396	0.000401407	0.000462276	0.000405592	0.000397951	0.000457244	0.000429449	0.000424781	0.000421928	0.000416749	0.000375006	0.000401774	0.000419065	0.000445661	0.000434863	0.000431384	0.000403506	0.000509486	0.000442653	0.000399077	0.000454118	0.000474153	0.000492039	0.000439414	0.000410037	0.000457921	0.000395074	0.000454711	0.0003893	0.000377357	0.000388621	0.000401892	0.000398926	0.000411797	0.000532682	0.000549089	0.000626284	0.000636626	0.000494566	0.000472468	0.000508311	0.000461058	0.000441294	0.000414803	0.000502983	0.000456224	0.000533411	0.000413581	0.000395448
K00990	0.000322807	0.000315772	0.000265522	0.000345154	0.000304394	0.000330971	0.000348422	0.00033609	0.0003482	0.000325568	0.000304122	0.000325202	0.000327171	0.000342586	0.000317868	0.000335643	0.000292771	0.000438988	0.000352524	0.000323007	0.000345424	0.000329878	0.000403742	0.000364186	0.00030993	0.000294807	0.000299454	0.000328344	0.00031256	0.000280991	0.000294386	0.000300375	0.000326504	0.00032173	0.000208677	0.000120877	0.000598354	0.000620687	0.000336486	0.000445583	0.000509389	0.000490158	0.000453668	0.000445678	0.00041821	0.000397877	0.000537204	0.000458832	0.0004595
K00992	8.51291e-06	2.23296e-05	2.35243e-05	9.45551e-06	2.92223e-05	2.79395e-05	9.23821e-06	2.67951e-05	3.58469e-05	2.72759e-05	1.53857e-05	1.82649e-05	2.03408e-05	1.81736e-05	1.93504e-05	1.5e-05	1.47647e-05	4.25882e-06	3.06168e-05	2.17784e-05	2.27077e-05	1.72042e-05	5.56431e-06	1.97698e-05	2.17734e-05	3.09429e-05	1.49653e-05	2.82855e-05	1.50888e-05	1.16129e-05	1.52847e-05	2.73879e-05	2.58124e-05	2.20384e-05	1.63417e-05	1.86645e-05	6.34774e-07	0	3.77322e-05	6.01019e-05	2.54695e-05	4.75334e-05	6.64567e-05	7.19525e-05	4.77075e-05	7.48082e-05	1.91714e-05	9.34058e-05	5.42622e-05
K11028	0	0	0	0	0	0	0	0	0	0	0	0	0	0	0	0	0	0	0	0	0	0	0	0	0	0	0	0	0	0	0	0	0	0	0	0	0	0	0	0	0	0	0	0	0	0	0	0	0
K02622	0.000136331	0.000199688	0.000177189	8.80302e-05	0.000254139	0.000265741	0.000171356	0.000200296	0.000259454	0.000219808	0.000172878	0.000202049	0.000197865	0.000192098	0.000215497	0.000195001	0.000194651	5.46801e-05	0.000244863	0.000189866	0.000257958	0.000213968	7.69486e-05	0.000207657	0.000253498	0.000244715	0.000203488	0.000272692	0.000184577	0.000159728	0.00019518	0.00021539	0.000232117	0.000223281	0.000209476	0.000116967	0.000592086	0.000617812	0.000295651	0.000433436	0.000511629	0.00048622	0.000452732	0.000450433	0.000393828	0.000438011	0.000536459	0.000467433	0.000458483
K02625	0	0	0	0	5.60889e-08	3.44224e-07	0	0	4.84418e-08	1.42247e-07	0	1.08076e-07	5.54245e-08	0	7.44247e-08	9.95578e-08	0	0	3.58511e-08	7.72283e-08	3.69833e-08	4.61238e-08	0	0	0	0	0	0	0	0	4.14219e-08	3.57079e-08	3.88741e-08	0	1.6433e-06	4.65448e-07	7.93468e-08	2.46467e-07	4.49728e-06	1.20895e-05	3.3185e-06	1.04475e-05	1.54522e-05	8.2154e-06	8.08221e-07	2.03726e-06	1.5581e-06	4.41114e-07	1.98334e-06
K03564	0.00066264	0.000754695	0.0008934	0.000741456	0.000805773	0.000758784	0.00083933	0.000802882	0.000743533	0.000725888	0.000717803	0.000748808	0.000719133	0.000802189	0.000695648	0.000755113	0.000627172	0.000976663	0.000790947	0.000690344	0.000789926	0.000821604	0.000749828	0.000746919	0.000686796	0.000818791	0.000676994	0.000748831	0.000692498	0.000669676	0.000662958	0.000740439	0.000755013	0.000728612	0.00116408	0.00142664	0.000690872	0.000722396	0.000988187	0.000740163	0.000737204	0.000644683	0.000660945	0.000660813	0.000789587	0.000697598	0.00075947	0.000696923	0.000664445
K13489	5.46814e-06	2.25552e-06	2.79497e-06	1.05061e-06	4.71147e-06	4.13068e-06	1.02647e-06	3.87983e-06	2.90651e-06	2.66714e-06	1.18352e-06	2.10749e-06	2.38325e-06	2.92948e-06	2.53044e-06	2.72125e-06	1.16809e-06	1.014e-06	6.41734e-06	2.54853e-06	5.62146e-06	5.58098e-06	1.42769e-06	3.62816e-06	1.40336e-06	2.82882e-06	9.87808e-07	3.97956e-06	1.92268e-06	6.51951e-07	4.05935e-06	2.46384e-06	1.90483e-06	3.62133e-06	4.12652e-05	1.65699e-05	1.74563e-06	1.80743e-06	1.04337e-05	1.44498e-05	6.96884e-06	1.54798e-05	1.76856e-05	9.29875e-06	8.03731e-06	6.39699e-06	9.82278e-06	8.19736e-06	1.34257e-05
K13488	5.46814e-06	2.25552e-06	2.79497e-06	1.05061e-06	4.71147e-06	4.13068e-06	1.02647e-06	3.87983e-06	2.90651e-06	2.63157e-06	1.18352e-06	2.10749e-06	2.38325e-06	2.92948e-06	2.49323e-06	2.72125e-06	1.16809e-06	9.88654e-07	6.41734e-06	2.54853e-06	5.62146e-06	5.58098e-06	1.42769e-06	3.62816e-06	1.40336e-06	2.7853e-06	9.87808e-07	3.97956e-06	1.92268e-06	6.51951e-07	4.01793e-06	2.46384e-06	1.90483e-06	3.62133e-06	4.11739e-05	1.65234e-05	1.66628e-06	1.80743e-06	1.03887e-05	1.44498e-05	6.80292e-06	1.54798e-05	1.76554e-05	9.26866e-06	7.94751e-06	6.39699e-06	9.82278e-06	8.19736e-06	1.34003e-05
K13483	0.000135958	0.000164352	0.000116574	0.000256018	0.000173315	0.000185422	0.00020863	0.000239397	0.000194106	0.000161486	0.000170511	0.000152334	0.000178134	0.000194322	0.000145017	0.000178209	0.000139891	0.000386868	0.000177212	0.000147969	0.000196381	0.000195058	0.000256434	0.000198327	0.000167978	0.000198148	0.000149752	0.000191815	0.000159331	0.000150519	0.000133213	0.000174897	0.000154913	0.000177187	7.25793e-05	3.69565e-05	9.28357e-06	5.42228e-06	8.18954e-05	0.000101609	7.45003e-05	8.02435e-05	0.00011224	8.70592e-05	8.0867e-05	7.13041e-05	5.85302e-05	7.54672e-05	9.69804e-05
K13482	2.44202e-05	3.97723e-05	3.30738e-05	2.05146e-05	5.24992e-05	5.35841e-05	3.89416e-05	6.08648e-05	6.14242e-05	4.94309e-05	3.73653e-05	3.95019e-05	4.63903e-05	4.03075e-05	3.94079e-05	4.27103e-05	3.48559e-05	1.59959e-05	6.0194e-05	3.54478e-05	6.35743e-05	3.19177e-05	2.03903e-05	5.2053e-05	3.89964e-05	4.84381e-05	2.82019e-05	4.90404e-05	3.21421e-05	2.50594e-05	3.11493e-05	4.47063e-05	4.62991e-05	5.17851e-05	6.16239e-05	3.31864e-05	1.74563e-05	1.12553e-05	0.000126778	0.00027754	0.000196538	0.000224758	0.000278653	0.000257416	0.000120784	0.000194232	0.000100938	0.000203023	0.000195614
K13481	2.05055e-05	3.4359e-05	3.00459e-05	1.84687e-05	4.87412e-05	4.75029e-05	3.54132e-05	5.75306e-05	5.74035e-05	4.41678e-05	3.09405e-05	3.46385e-05	4.12912e-05	3.4774e-05	3.30446e-05	3.84625e-05	3.06507e-05	1.09512e-05	5.37766e-05	3.07369e-05	5.7472e-05	2.85045e-05	1.73885e-05	4.62035e-05	3.53392e-05	4.43037e-05	2.57818e-05	4.40813e-05	2.71265e-05	1.85398e-05	2.32791e-05	3.89573e-05	3.82132e-05	4.63013e-05	6.16011e-05	3.30933e-05	1.74563e-05	1.12553e-05	0.0001239	0.000276906	0.000195874	0.000224539	0.000277627	0.000256814	0.00012056	0.000193866	0.000100734	0.000202802	0.000194978
K13480	0	0	0	0	0	0	0	0	0	0	0	0	0	0	0	0	0	0	0	0	0	0	0	0	0	0	0	0	0	0	0	0	0	0	2.28237e-08	0	0	0	4.49728e-08	0	8.29624e-08	0	3.01801e-08	0	0	4.07452e-08	0	0	0
K13487	5.34387e-06	2.02996e-06	2.56206e-06	9.40021e-07	4.37493e-06	3.38487e-06	6.41543e-07	2.90987e-06	2.47053e-06	1.9559e-06	1.09898e-06	1.72922e-06	1.93986e-06	2.54973e-06	2.08389e-06	2.15709e-06	1.07464e-06	8.36553e-07	4.9833e-06	2.35546e-06	4.47498e-06	5.35036e-06	9.88398e-07	2.40643e-06	1.31831e-06	2.65474e-06	8.39637e-07	3.85711e-06	1.75549e-06	4.88963e-07	3.85224e-06	2.14247e-06	1.59384e-06	3.36267e-06	3.80014e-05	1.55925e-05	1.66628e-06	1.80743e-06	5.66657e-06	2.30276e-06	3.40146e-06	4.48532e-06	1.96171e-06	1.294e-06	5.90451e-06	3.4226e-06	5.55495e-06	4.15382e-06	6.83999e-06
K13486	5.46814e-06	2.25552e-06	2.79497e-06	1.05061e-06	4.71147e-06	4.13068e-06	1.02647e-06	3.87983e-06	2.90651e-06	2.66714e-06	1.18352e-06	2.10749e-06	2.38325e-06	2.92948e-06	2.53044e-06	2.72125e-06	1.16809e-06	1.014e-06	6.41734e-06	2.54853e-06	5.62146e-06	5.58098e-06	1.42769e-06	3.62816e-06	1.40336e-06	2.82882e-06	9.87808e-07	3.97956e-06	1.92268e-06	6.51951e-07	4.05935e-06	2.46384e-06	1.90483e-06	3.62133e-06	4.12652e-05	1.65699e-05	1.74563e-06	1.80743e-06	1.04337e-05	1.44498e-05	6.96884e-06	1.54798e-05	1.76856e-05	9.29875e-06	8.03731e-06	6.39699e-06	9.82278e-06	8.19736e-06	1.34257e-05
K14680	0	1.50368e-07	0	1.32709e-06	0	1.14741e-07	4.4908e-07	3.63734e-07	2.90651e-07	7.11236e-08	8.4537e-08	0	2.21698e-07	2.16999e-07	7.44247e-08	6.63719e-08	9.34474e-08	2.02801e-07	2.86809e-07	7.72283e-08	1.1095e-07	4.61238e-08	3.66073e-08	7.40441e-08	0	0	0	1.22448e-07	0	0	0	3.57079e-08	1.16622e-07	1.03467e-07	0	0	0	6.57247e-07	4.49728e-08	0	0	0	0	0	0	0	0	0	0
K14681	1.24276e-07	1.50368e-07	5.82285e-08	1.65886e-07	3.92622e-07	0	3.20771e-07	0	9.68836e-08	2.48933e-07	4.22685e-08	5.40382e-08	5.54245e-08	1.08499e-07	4.09336e-07	3.31859e-08	4.67237e-08	2.53501e-08	1.79255e-07	3.86141e-08	1.47933e-07	1.84495e-07	4.75895e-07	1.11066e-07	8.50522e-08	1.74081e-07	9.87808e-08	0	0	0	0	4.28495e-07	3.88741e-08	0	1.82589e-07	9.30895e-08	0	0	4.16448e-05	1.26652e-06	2.57184e-06	2.02386e-06	1.38829e-06	1.32409e-06	1.32459e-06	3.66707e-07	6.77433e-08	3.67595e-07	4.0684e-07
K14682	6.53692e-05	0.000100746	0.000101492	5.148e-05	0.000119133	0.0001296	0.000114772	0.000103179	0.000127789	0.000125071	0.000111885	0.000127314	0.000101759	9.99821e-05	0.000119563	0.000116881	0.00010111	3.54394e-05	0.000125156	0.000103525	0.000128332	0.000151378	4.34895e-05	0.000116101	0.000153136	0.000138133	0.000122192	0.000134938	0.000124723	0.000118248	0.000123727	0.000125477	0.000139286	0.000121263	0.000156091	8.46184e-05	0.00057947	0.000612636	0.000219287	0.000405746	0.000467742	0.000440163	0.000403508	0.000365901	0.00031945	0.000317609	0.000487616	0.000361934	0.000340398
K08358	8.75524e-05	5.24031e-05	7.27857e-05	3.02466e-05	4.44785e-05	6.05834e-05	3.32961e-05	4.99528e-05	7.23721e-05	8.05119e-05	3.74499e-05	5.44165e-05	7.27724e-05	9.50454e-05	7.74389e-05	5.48232e-05	0.00010938	2.43614e-05	8.41425e-05	7.65718e-05	5.88774e-05	3.07185e-05	1.4826e-05	7.48585e-05	5.76654e-05	3.69923e-05	4.86989e-05	4.87343e-05	3.09718e-05	3.76502e-05	4.14634e-05	4.50276e-05	4.17508e-05	5.91829e-05	1.95142e-05	3.67704e-06	6.34774e-07	8.21558e-08	1.38066e-05	9.0671e-05	4.4136e-05	8.39083e-05	7.69292e-05	7.26747e-05	1.64563e-05	4.55124e-05	1.13131e-05	2.13205e-05	2.86568e-05
K08357	4.40558e-05	4.01482e-05	4.41955e-05	9.45551e-06	3.30364e-05	4.42327e-05	2.97034e-05	3.0978e-05	4.59228e-05	3.8549e-05	2.77281e-05	3.63137e-05	4.19009e-05	2.88608e-05	4.87854e-05	3.52767e-05	7.68605e-05	6.76847e-06	4.84348e-05	5.1743e-05	4.11624e-05	2.05251e-05	4.64913e-06	3.46896e-05	4.59707e-05	2.3588e-05	4.10434e-05	3.31222e-05	2.38663e-05	2.76264e-05	4.3493e-05	2.68166e-05	2.88446e-05	4.3456e-05	2.07239e-05	7.67989e-06	1.50759e-06	2.46467e-07	4.58273e-05	9.55068e-05	4.94456e-05	8.82295e-05	8.378e-05	7.8904e-05	2.64244e-05	4.6368e-05	1.15164e-05	2.12102e-05	2.78431e-05
K08356	1.73986e-06	5.26287e-06	9.84062e-06	1.2165e-06	4.82364e-06	6.48288e-06	1.66801e-06	4.91041e-06	9.10706e-06	5.68989e-06	8.4537e-07	2.86403e-06	3.32547e-06	2.49548e-06	3.64681e-06	2.68806e-06	5.3265e-06	3.29551e-07	9.21373e-06	5.71489e-06	6.10224e-06	2.76743e-06	4.75895e-07	4.07242e-06	3.82735e-06	6.61509e-06	3.11159e-06	6.36729e-06	3.21839e-06	1.71137e-06	1.6983e-06	3.71362e-06	4.1984e-06	5.22507e-06	2.35084e-06	9.30895e-07	1.58694e-07	0	2.51848e-06	5.98717e-06	4.97775e-06	1.47687e-05	1.31887e-05	1.67317e-05	2.82878e-06	7.5786e-06	2.57425e-06	7.02106e-06	9.81501e-06
K08355	1.73986e-06	5.26287e-06	9.84062e-06	1.2165e-06	4.82364e-06	6.48288e-06	1.66801e-06	4.91041e-06	9.10706e-06	5.68989e-06	8.4537e-07	2.86403e-06	3.32547e-06	2.49548e-06	3.64681e-06	2.68806e-06	5.3265e-06	3.29551e-07	9.21373e-06	5.71489e-06	6.10224e-06	2.76743e-06	4.75895e-07	4.07242e-06	3.82735e-06	6.61509e-06	3.11159e-06	6.36729e-06	3.21839e-06	1.71137e-06	1.6983e-06	3.71362e-06	4.1984e-06	5.22507e-06	2.35084e-06	9.30895e-07	1.58694e-07	0	2.51848e-06	5.98717e-06	4.97775e-06	1.47687e-05	1.31887e-05	1.67317e-05	2.82878e-06	7.5786e-06	2.57425e-06	7.02106e-06	9.81501e-06
K03469	0.000629085	0.000606658	0.000604063	0.000604821	0.000602563	0.000605375	0.00058483	0.000584642	0.00061119	0.000619949	0.000603509	0.000614577	0.000618482	0.000628102	0.000611771	0.000607701	0.000631611	0.000568222	0.000604162	0.000618135	0.000611075	0.000614738	0.000578981	0.000612455	0.000622837	0.000595793	0.000604538	0.000608873	0.000606521	0.000612263	0.000613127	0.000611569	0.000603132	0.000614023	0.00052588	0.000538895	6.15731e-05	3.01512e-05	0.000505359	0.000523071	0.000346783	0.000440327	0.000480709	0.000530751	0.000390461	0.0005107	0.000232359	0.000459714	0.000516025
K03462	1.24276e-07	6.01471e-07	3.49371e-07	1.10591e-07	3.92622e-07	2.00797e-06	6.41543e-07	2.42489e-07	1.11416e-06	8.53483e-07	8.4537e-08	1.24288e-06	1.33019e-06	5.96746e-07	7.81459e-07	2.48895e-06	1.40171e-07	2.53501e-08	9.67979e-07	1.93071e-07	1.44235e-06	2.76743e-07	7.32146e-08	1.36982e-06	3.40209e-07	3.91683e-07	9.87808e-08	1.16326e-06	1.67189e-07	8.14938e-08	3.31375e-07	6.42742e-07	5.05363e-07	1.3968e-06	1.04989e-06	1.39634e-07	0	0	7.19564e-07	2.30276e-07	2.32295e-06	2.18796e-07	1.26757e-06	1.44447e-06	7.18419e-07	5.09315e-06	9.48406e-07	4.15382e-06	3.6107e-06
K03464	6.02739e-06	2.85699e-06	1.10634e-06	3.42831e-06	5.77716e-06	5.45021e-06	8.78913e-06	1.80048e-05	5.57081e-06	5.1209e-06	7.7774e-06	4.53921e-06	5.6533e-06	4.12297e-06	6.21446e-06	5.4425e-06	1.72878e-06	3.59971e-06	6.05883e-06	2.04655e-06	9.39375e-06	4.38176e-06	3.4777e-06	7.29334e-06	6.08123e-06	3.43811e-06	4.49453e-06	5.93873e-06	3.21839e-06	3.58573e-06	4.43215e-06	4.03499e-06	3.77079e-06	5.53547e-06	7.00458e-05	3.1185e-05	0.000567647	0.000574187	6.09381e-05	0.000154285	0.000290783	0.000260805	0.000179572	0.000170868	0.000193187	0.000148149	0.000341358	0.000165124	0.000146488
K03465	0.000288693	0.000201042	0.000265231	0.000246894	0.0002045	0.000169587	0.000184957	0.000168288	0.000163152	0.000211699	0.000220937	0.000212748	0.00021211	0.0002151	0.000219069	0.00019437	0.00026483	0.000120616	0.000184095	0.000225545	0.000170382	0.000199117	0.000239302	0.000202029	0.000195705	0.000168119	0.000216231	0.00016206	0.000194149	0.000253894	0.000241034	0.000201035	0.000185974	0.00019369	0.000353151	0.000453486	4.02288e-05	2.1114e-05	0.000263361	6.99462e-05	4.08175e-05	3.12331e-05	3.90833e-05	4.61327e-05	0.000163328	9.0658e-05	4.22041e-05	3.40025e-05	5.46182e-05
K03466	0.00062573	0.000618462	0.00051934	0.000622792	0.000599983	0.00063601	0.00063192	0.000626107	0.000625965	0.000638477	0.000620079	0.000639272	0.000634222	0.000635751	0.000626693	0.00063873	0.000577318	0.000600087	0.00061101	0.000610335	0.000619618	0.000622118	0.000614747	0.000624451	0.000597236	0.000621427	0.000615207	0.00062626	0.00063093	0.000642864	0.000640176	0.000635672	0.000623968	0.000626905	0.000505065	0.000277128	0.000674844	0.000646977	0.000584241	0.000560491	0.000580405	0.00055246	0.000562075	0.000567555	0.00068838	0.000661457	0.000609893	0.000629322	0.00060047
K01648	0.000139376	0.000100897	6.48666e-05	0.000146809	9.42854e-05	7.13117e-05	7.97438e-05	7.06856e-05	6.18117e-05	0.000100818	0.000147728	0.000118992	9.9099e-05	6.71611e-05	0.000107358	8.76441e-05	0.000153114	2.03561e-05	4.1408e-05	0.000120476	5.95801e-05	0.000103456	8.52585e-05	8.64835e-05	0.000130342	6.84575e-05	0.000131823	6.74076e-05	0.000129237	0.000191999	0.000173268	0.000122942	0.000109003	0.000102794	3.88002e-07	3.72358e-06	5.55427e-07	8.21558e-08	3.40894e-05	5.06606e-06	5.97329e-06	4.54002e-06	7.54503e-06	6.89131e-06	1.0462e-05	1.54832e-06	6.77433e-07	4.41114e-07	1.55108e-06
K01649	0.00110662	0.001054	0.00106255	0.000994598	0.00100848	0.000985053	0.00103166	0.000949285	0.000951397	0.00102934	0.00107404	0.00103651	0.00102862	0.000978772	0.00106643	0.00101944	0.00121645	0.000811862	0.000962243	0.00110309	0.000944294	0.000997981	0.000961894	0.000985304	0.00110274	0.000988695	0.00113114	0.000976461	0.00108552	0.00113545	0.00113289	0.00104735	0.00104023	0.00102551	0.000995409	0.00102389	0.000685636	0.000660779	0.000828938	0.000693187	0.000666437	0.000659834	0.000656026	0.000654464	0.00078274	0.000706644	0.000666052	0.000627558	0.000679727
K01643	0.0001116	6.24778e-05	5.41525e-05	0.00019652	4.94704e-05	7.77945e-05	0.000107651	0.000103482	8.2012e-05	7.91961e-05	6.58966e-05	7.31677e-05	9.56073e-05	0.000127107	9.45938e-05	8.96352e-05	5.41528e-05	0.000329247	8.62218e-05	5.91569e-05	9.54908e-05	4.88451e-05	0.000218436	0.000120099	3.67425e-05	5.2442e-05	4.77111e-05	5.87138e-05	5.61756e-05	5.81459e-05	5.43456e-05	5.71683e-05	6.25484e-05	6.7719e-05	8.65017e-06	7.02826e-06	3.7293e-06	8.21558e-07	4.18247e-05	1.32408e-05	1.23614e-05	2.02386e-05	2.11563e-05	1.87179e-05	1.43235e-05	1.52794e-05	4.80977e-06	8.12384e-06	1.33494e-05
K01640	0.000266323	0.00031066	0.000243861	0.000309322	0.000326437	0.000336192	0.000306914	0.000315903	0.00034447	0.000299395	0.000276182	0.000292563	0.000309324	0.000298644	0.000300973	0.000315333	0.000298424	0.000413587	0.000327141	0.000296364	0.000344943	0.000274852	0.000317422	0.00032398	0.000306273	0.000315479	0.000317975	0.000333242	0.000306709	0.000259028	0.000270734	0.000298518	0.000323316	0.000328403	0.000356186	0.000183014	0.000607082	0.000612882	0.00043709	0.000738494	0.000631925	0.000744891	0.000790448	0.000761053	0.000596445	0.000655346	0.000629742	0.000628109	0.000703934
K01641	4.33723e-05	6.10493e-05	3.90713e-05	1.4985e-05	3.3429e-05	3.19554e-05	3.18847e-05	2.70982e-05	2.53351e-05	2.85917e-05	3.90983e-05	4.3771e-05	2.80448e-05	2.46293e-05	2.50811e-05	3.72678e-05	2.91089e-05	7.07268e-06	2.01125e-05	5.46004e-05	2.19681e-05	1.85418e-05	9.59112e-06	2.44345e-05	4.41846e-05	2.93327e-05	5.26008e-05	3.66732e-05	6.91328e-05	4.88556e-05	5.92334e-05	4.99553e-05	5.96329e-05	3.92139e-05	8.53605e-06	2.97886e-06	5.55427e-07	1.06803e-06	6.611e-06	1.03624e-06	3.40146e-06	2.02386e-06	2.89729e-06	3.37042e-06	9.72111e-06	9.7381e-06	1.82907e-06	6.50643e-06	4.93293e-06
K01646	1.67151e-05	7.14246e-06	1.33926e-05	4.36834e-06	6.61849e-06	8.60559e-06	4.10587e-06	1.49131e-05	9.10706e-06	1.2091e-05	4.39592e-06	8.59208e-06	1.3967e-05	2.56601e-05	2.4002e-05	9.75667e-06	1.15408e-05	3.90391e-06	1.79255e-05	6.44856e-06	1.25003e-05	5.35036e-06	6.58932e-06	1.75484e-05	2.9343e-06	7.57254e-06	6.91465e-06	7.34688e-06	6.2696e-06	3.54498e-06	4.18362e-06	7.42724e-06	6.49198e-06	7.9152e-06	4.03979e-06	1.02398e-06	1.50759e-06	2.46467e-07	3.14809e-06	5.75689e-06	4.56293e-06	1.38389e-05	1.14986e-05	9.84043e-06	1.93075e-06	9.20841e-06	2.57425e-06	6.6167e-06	9.66244e-06
K01647	0.000613426	0.000682068	0.000677605	0.000679967	0.000700718	0.000716788	0.000722505	0.000742623	0.000717036	0.000683036	0.000631195	0.0006557	0.000677454	0.000713925	0.000648127	0.000700854	0.000595961	0.000777386	0.000728064	0.00064671	0.000734192	0.000664414	0.000763299	0.000702123	0.000637594	0.000756992	0.000633234	0.000716994	0.000647231	0.000595679	0.000602192	0.000670451	0.000658605	0.000679052	0.000785682	0.000673922	0.000680795	0.000659465	0.000729324	0.000714315	0.000675148	0.000672688	0.000688771	0.000674024	0.00076002	0.000703262	0.000678517	0.000681925	0.000706452
K01644	0.00040545	0.000500424	0.000386346	0.000454417	0.000639021	0.000575312	0.00055795	0.000626289	0.00066249	0.000562979	0.000427123	0.000541949	0.000544324	0.0005451	0.000506274	0.000567646	0.000506345	0.000531794	0.000632736	0.000464644	0.000646431	0.000448785	0.000444596	0.000592501	0.000516012	0.000558757	0.000533021	0.00055873	0.000440084	0.00035625	0.000393964	0.000480914	0.000512672	0.000567153	0.000727961	0.000362956	0.000689206	0.000596205	0.000830962	0.00139276	0.00101297	0.00134292	0.00136936	0.00143959	0.00109263	0.00126147	0.000868063	0.0012721	0.00146902
K02597	4.26267e-05	6.79662e-05	7.1097e-05	3.77667e-05	9.16492e-05	7.98599e-05	9.33445e-05	5.54088e-05	9.79009e-05	8.4566e-05	5.87955e-05	6.52241e-05	6.04681e-05	6.13563e-05	6.52705e-05	6.3717e-05	5.41995e-05	2.426e-05	0.000103645	6.72272e-05	8.52095e-05	9.86589e-05	3.21778e-05	7.45254e-05	9.50883e-05	8.91296e-05	8.18399e-05	8.58973e-05	6.19854e-05	5.6027e-05	5.4097e-05	7.20942e-05	7.7204e-05	7.42374e-05	3.896e-05	2.49014e-05	1.10292e-05	2.54683e-06	6.7774e-05	7.97905e-05	5.27641e-05	6.95224e-05	9.10233e-05	0.000112668	7.6332e-05	0.000107608	4.54557e-05	0.000136194	0.00011928
K02626	0.00018281	0.00014721	0.000115234	0.00024905	7.02233e-05	0.000115143	0.000175911	0.000127731	0.000114226	0.000109388	0.000145699	0.000132988	0.000147873	0.000133454	0.000139249	0.000153419	0.000152319	0.000371683	0.000117233	0.000159399	0.000126483	9.81515e-05	0.000328111	0.000156196	0.000112864	7.72921e-05	0.000143924	0.000105305	0.000168569	0.000149867	0.000158066	0.000111766	0.000132755	0.000130989	2.30519e-06	5.95773e-06	1.66628e-06	9.8587e-07	3.90364e-05	7.59909e-06	7.05181e-06	5.7981e-06	9.68782e-06	8.45615e-06	1.15396e-05	2.68918e-06	1.5581e-06	1.32334e-06	3.48356e-06
K02595	2.22454e-05	2.29311e-05	2.18939e-05	1.49298e-05	3.6626e-05	2.83411e-05	6.2807e-05	2.61282e-05	3.6186e-05	3.28591e-05	2.15569e-05	2.49657e-05	2.44976e-05	2.33816e-05	2.51555e-05	2.47899e-05	2.36422e-05	6.41357e-06	4.02966e-05	2.44428e-05	2.96236e-05	2.1586e-05	1.22268e-05	2.75074e-05	2.05826e-05	2.19778e-05	2.4547e-05	2.43671e-05	1.55068e-05	2.22071e-05	1.50362e-05	2.00321e-05	2.16529e-05	2.64357e-05	2.36681e-05	1.04726e-05	4.9195e-06	1.4788e-06	3.89015e-05	5.03728e-05	3.51761e-05	4.75334e-05	6.16278e-05	6.9846e-05	3.17676e-05	4.70607e-05	1.2939e-05	4.67948e-05	3.33354e-05
K02594	0.000220714	0.000140067	0.000117796	0.000173904	0.000136296	0.000123921	0.000148581	0.000118032	0.000130744	0.000176635	0.0001867	0.00016379	0.000164555	0.000147179	0.000172368	0.000136826	0.000209229	3.25749e-05	0.000121571	0.000174188	0.000116608	0.000131268	9.71558e-05	0.000153715	0.000159558	0.000101881	0.000162149	0.000116754	0.000152686	0.000226757	0.000194062	0.000158007	0.000142085	0.000149147	1.99251e-05	1.02398e-05	5.71297e-06	1.31449e-06	4.22744e-05	5.07182e-05	3.5425e-05	4.79163e-05	6.24125e-05	7.04178e-05	3.04655e-05	4.98721e-05	1.34132e-05	4.90371e-05	3.74292e-05
K02593	2.11891e-05	2.06004e-05	1.43824e-05	1.37133e-05	2.72592e-05	2.0596e-05	6.15881e-05	2.38852e-05	2.34943e-05	2.35064e-05	2.06693e-05	2.02643e-05	1.88998e-05	1.84991e-05	1.8755e-05	1.97125e-05	2.15396e-05	5.47562e-06	2.74978e-05	2.13536e-05	2.01929e-05	1.87263e-05	1.13849e-05	1.99549e-05	1.87115e-05	1.89749e-05	2.32135e-05	2.00202e-05	1.45037e-05	2.16774e-05	1.37935e-05	1.71755e-05	1.93593e-05	1.91931e-05	2.04957e-05	1.00537e-05	4.84015e-06	1.4788e-06	3.37746e-05	3.52897e-05	2.13213e-05	4.25011e-05	5.11251e-05	6.21422e-05	3.08696e-05	4.50642e-05	1.24648e-05	4.44422e-05	2.82245e-05
K02592	9.94829e-05	7.38305e-05	7.65123e-05	2.9583e-05	6.13612e-05	7.67619e-05	9.90542e-05	5.55907e-05	8.28355e-05	8.25034e-05	7.73513e-05	6.66832e-05	8.25825e-05	7.09043e-05	9.35518e-05	6.80976e-05	0.000115921	1.60466e-05	9.03447e-05	9.28284e-05	6.48687e-05	5.2904e-05	2.15251e-05	6.8935e-05	7.54838e-05	4.95696e-05	7.40856e-05	6.91831e-05	6.42007e-05	7.39557e-05	7.48494e-05	5.65613e-05	6.06047e-05	7.27888e-05	1.99479e-05	9.91403e-06	5.63362e-06	1.72527e-06	4.05654e-05	5.04304e-05	3.5425e-05	4.75881e-05	6.17184e-05	6.99363e-05	3.07798e-05	4.82016e-05	1.19906e-05	4.67213e-05	3.44542e-05
K02591	0.000347724	0.000282992	0.00022616	0.000265805	0.000237032	0.000228851	0.000254757	0.000223696	0.000222542	0.000275035	0.000312956	0.000278891	0.000273187	0.000241791	0.000284749	0.000252346	0.000341784	0.000104062	0.00021335	0.000319069	0.000204148	0.000251329	0.000228283	0.000251528	0.000298916	0.000201325	0.000318222	0.000226223	0.000336301	0.000379761	0.000359915	0.000289162	0.000281759	0.000269376	4.2977e-05	2.78803e-05	9.12488e-06	3.69701e-06	0.000105911	6.49953e-05	5.44233e-05	6.23569e-05	7.87098e-05	8.75407e-05	5.56101e-05	6.44589e-05	2.02552e-05	5.31909e-05	4.61509e-05
K02590	0.0001889	0.000129993	0.000103938	0.000190548	0.000110327	0.000100399	0.000114002	9.19034e-05	8.92783e-05	0.000127702	0.000179261	0.000147092	0.00014233	9.52624e-05	0.000157743	0.000125078	0.000231422	5.63026e-05	7.31721e-05	0.000167624	8.37301e-05	0.000127671	0.000181609	0.000119877	0.000172528	8.29062e-05	0.000173755	9.88767e-05	0.000159666	0.000226594	0.00020798	0.000139189	0.000127429	0.00013461	1.62048e-06	3.86322e-06	1.3489e-06	2.46467e-07	3.45391e-05	5.12363e-06	5.97329e-06	4.64942e-06	7.72611e-06	8.00475e-06	1.08212e-05	8.76021e-06	7.45176e-07	9.18987e-07	2.05963e-06
K02598	2.48552e-07	8.27022e-07	5.24057e-07	1.10591e-07	9.53511e-07	1.03267e-06	1.34724e-06	1.27307e-06	1.55014e-06	1.60028e-06	5.07222e-07	4.86344e-07	1.16391e-06	9.22244e-07	3.42354e-06	6.96905e-07	1.12137e-06	3.29551e-07	1.50575e-06	7.72283e-07	4.43799e-07	7.37981e-07	4.02681e-07	5.5533e-07	4.67787e-07	2.61122e-07	3.45733e-07	6.73464e-07	2.92581e-07	4.07469e-07	4.14219e-07	4.64202e-07	3.49867e-07	9.312e-07	1.41507e-06	3.25813e-07	2.93583e-06	5.75091e-07	1.20077e-05	4.60551e-07	1.07851e-06	6.01689e-07	4.22522e-07	6.31954e-07	6.28617e-07	1.18161e-06	3.38716e-07	3.67595e-07	4.57695e-07
K02849	0.000150871	0.000102701	6.71375e-05	0.000193423	0.000111897	8.05483e-05	9.58465e-05	7.99002e-05	7.76038e-05	0.000117425	0.000151194	0.000127854	0.000115338	7.3888e-05	0.00013523	0.000111405	0.000188016	6.20063e-05	4.86141e-05	0.000131906	7.42624e-05	0.000126056	0.000200132	0.000108104	0.000151053	8.27756e-05	0.000174002	7.26116e-05	0.000148046	0.000201656	0.000171694	0.000124763	0.000113318	0.0001164	5.31791e-06	1.7687e-06	7.93468e-07	2.46467e-07	8.36494e-06	1.55436e-05	1.52651e-05	6.18099e-06	1.14986e-05	8.78717e-06	2.51447e-06	3.66707e-06	1.89681e-06	3.93326e-06	8.46735e-06
K14061	1.86414e-07	7.51838e-08	5.82285e-08	5.52954e-08	2.80444e-07	2.29482e-07	1.92463e-07	0	2.90651e-07	1.77809e-07	8.4537e-08	1.08076e-07	5.54245e-08	1.08499e-07	1.93504e-06	2.32302e-07	2.80342e-07	7.60503e-08	1.43404e-07	7.72283e-08	2.58883e-07	1.19922e-06	2.19644e-07	2.96176e-07	0	4.35203e-08	4.93904e-08	2.44896e-07	0	0	0	3.57079e-08	3.88741e-08	1.552e-07	4.79297e-07	3.25813e-07	1.58694e-07	2.46467e-07	9.89401e-07	1.15138e-07	6.63699e-07	4.37592e-07	1.81081e-07	3.31024e-07	3.8166e-07	1.22236e-07	4.74203e-07	2.20557e-07	4.32267e-07
K14062	1.24276e-07	0	5.82285e-08	0	2.24356e-07	1.72112e-07	1.92463e-07	0	2.90651e-07	2.13371e-07	8.4537e-08	1.08076e-07	5.54245e-08	1.08499e-07	1.93504e-06	2.32302e-07	1.40171e-07	2.53501e-08	3.58511e-08	3.86141e-08	1.47933e-07	5.07362e-07	1.46429e-07	2.22132e-07	0	4.35203e-08	4.93904e-08	2.44896e-07	0	0	0	3.57079e-08	0	1.552e-07	4.3365e-07	4.18903e-07	7.93468e-08	1.64312e-07	8.54483e-07	1.15138e-07	6.63699e-07	3.82893e-07	1.81081e-07	2.70838e-07	2.24506e-07	8.14904e-08	4.0646e-07	1.10278e-07	3.55985e-07
K14063	6.2138e-08	0	5.82285e-08	0	1.68267e-07	1.72112e-07	1.28309e-07	0	1.93767e-07	1.42247e-07	4.22685e-08	1.08076e-07	5.54245e-08	0	1.78619e-06	1.6593e-07	4.67237e-08	0	0	3.86141e-08	3.69833e-08	9.22477e-08	7.32146e-08	1.48088e-07	0	0	0	1.83672e-07	0	0	0	0	0	1.552e-07	2.96708e-07	2.32724e-07	0	0	4.94701e-07	5.75689e-08	4.14812e-07	2.73495e-07	9.05404e-08	1.80558e-07	8.98024e-08	4.07452e-08	3.38716e-07	3.67595e-08	3.0513e-07
K14064	6.2138e-08	0	5.82285e-08	0	1.68267e-07	1.72112e-07	1.28309e-07	0	1.93767e-07	1.42247e-07	4.22685e-08	1.08076e-07	5.54245e-08	0	1.82341e-06	1.6593e-07	4.67237e-08	0	0	3.86141e-08	3.69833e-08	9.22477e-08	7.32146e-08	1.48088e-07	0	0	0	1.83672e-07	0	0	0	0	0	1.552e-07	2.96708e-07	2.32724e-07	0	0	4.94701e-07	5.75689e-08	4.14812e-07	2.73495e-07	9.05404e-08	1.80558e-07	8.98024e-08	4.07452e-08	3.38716e-07	3.67595e-08	3.0513e-07
K14065	0	0	0	0	0	0	0	0	0	0	0	0	0	0	0	0	0	0	0	0	0	0	0	0	0	0	0	0	0	0	0	0	0	0	0	0	0	0	0	0	0	0	0	0	0	0	0	0	0
K14067	8.57504e-06	1.03754e-05	9.78239e-06	3.15184e-06	9.36684e-06	1.20478e-05	5.70973e-06	4.6073e-06	1.34668e-05	1.12375e-05	6.63615e-06	1.11859e-05	7.20518e-06	8.89694e-06	7.59132e-06	9.05976e-06	7.33562e-06	1.62241e-06	1.69934e-05	1.05417e-05	1.13908e-05	4.19727e-06	2.59912e-06	1.14398e-05	3.44461e-06	5.04836e-06	3.25977e-06	9.24482e-06	3.34379e-06	3.25975e-06	4.22504e-06	6.39171e-06	7.89144e-06	8.48427e-06	1.10467e-05	1.13104e-05	3.80865e-06	7.39402e-07	1.69997e-05	2.2164e-05	6.80292e-06	7.98606e-06	1.50901e-05	1.27294e-05	2.78163e-05	3.98895e-05	1.46326e-05	4.6464e-05	2.44104e-05
K02841	0.000319762	0.000238634	0.000219696	0.000413444	0.000225365	0.0002339	0.000255976	0.000242671	0.000253399	0.000279765	0.000296682	0.000267489	0.000282332	0.000261483	0.000293829	0.000264127	0.000334215	0.000405728	0.000236008	0.000290764	0.000245865	0.000315487	0.000425999	0.000303025	0.000297002	0.000220822	0.000284489	0.000237182	0.00027139	0.000321941	0.000292439	0.000259561	0.000251515	0.000263737	3.33454e-05	2.96025e-05	2.69779e-06	8.21558e-07	7.52844e-05	0.000158314	0.000105113	0.000120994	0.000119332	0.000112006	6.49496e-05	9.31027e-05	3.5633e-05	0.000108073	8.70383e-05
K02840	0	0	0	0	5.60889e-08	0	3.84926e-07	0	4.84418e-08	7.11236e-08	0	0	5.54245e-08	5.42496e-08	3.72123e-08	3.31859e-08	0	7.60503e-08	0	3.86141e-08	3.69833e-08	4.61238e-08	0	3.7022e-08	0	0	0	0	0	0	0	0	0	5.17333e-08	2.28237e-08	4.65448e-08	0	0	1.34918e-07	0	8.29624e-08	5.4699e-08	0	6.01861e-08	2.24506e-08	3.66707e-07	0	7.35189e-08	2.54275e-08
K02843	0.000844642	0.000770559	0.000592708	0.00090795	0.000688659	0.000686382	0.000712241	0.000680546	0.000630179	0.000751065	0.000882185	0.000798901	0.000748674	0.000689567	0.00077398	0.00073029	0.000889386	0.000650128	0.000544184	0.000813021	0.000623501	0.000812656	0.000820773	0.000721078	0.00084006	0.000708206	0.000840921	0.00067475	0.000875152	0.00101924	0.000971137	0.000851419	0.000789105	0.000754324	0.000103871	7.91726e-05	1.3489e-05	6.40815e-06	0.000290569	0.000197519	0.000149747	0.000155126	0.000168828	0.000158621	0.000135377	0.000128633	4.593e-05	0.000143619	0.000119814
K02844	0.000248676	0.000150894	0.000129791	0.000206749	0.000129846	0.000143885	0.000150698	9.6632e-05	0.000131568	0.000180832	0.000186362	0.000175246	0.000179631	0.000138554	0.000187178	0.000156903	0.000267213	5.91671e-05	0.000107374	0.000205582	0.000122711	0.000144598	0.000191566	0.000153975	0.000193749	9.60929e-05	0.000189857	0.000131509	0.000168151	0.000232706	0.00021237	0.000157436	0.000144651	0.000165909	4.4141e-05	1.73147e-05	2.06302e-06	1.88958e-06	2.34308e-05	3.83985e-05	2.66309e-05	3.77423e-05	4.34292e-05	2.8468e-05	7.5883e-06	1.4709e-05	9.61955e-06	1.31966e-05	2.49189e-05
K02847	6.2138e-08	0	5.82285e-08	0	1.68267e-07	0	6.41543e-08	0	1.93767e-07	7.11236e-08	8.4537e-08	1.08076e-07	5.54245e-08	1.08499e-07	1.00473e-06	1.6593e-07	9.34474e-08	2.53501e-08	3.58511e-08	3.86141e-08	1.47933e-07	4.61238e-07	7.32146e-08	1.11066e-07	0	4.35203e-08	4.93904e-08	2.44896e-07	0	0	0	3.57079e-08	0	0	2.73884e-07	2.32724e-07	7.93468e-08	8.21558e-08	5.84646e-07	5.75689e-08	3.3185e-07	1.64097e-07	9.05404e-08	6.01861e-08	1.79605e-07	4.07452e-08	2.0323e-07	1.10278e-07	1.27137e-07
K02846	6.2138e-08	0	5.82285e-08	0	1.68267e-07	1.72112e-07	1.28309e-07	0	1.93767e-07	1.42247e-07	4.22685e-08	1.08076e-07	5.54245e-08	5.42496e-08	1.86062e-06	1.99116e-07	4.67237e-08	0	0	3.86141e-08	7.39666e-08	9.22477e-08	7.32146e-08	1.8511e-07	0	0	0	1.83672e-07	0	0	0	0	0	1.552e-07	3.19531e-07	2.79269e-07	0	0	5.84646e-07	5.75689e-08	4.97775e-07	2.73495e-07	9.05404e-08	2.10651e-07	1.12253e-07	4.07452e-08	3.38716e-07	3.67595e-08	3.55985e-07
K02102	1.46646e-05	6.08989e-06	7.04565e-06	2.93066e-06	2.97271e-06	5.2781e-06	7.5702e-06	7.27468e-06	9.78525e-06	8.25034e-06	8.36916e-06	7.40324e-06	1.20825e-05	8.30019e-06	1.02706e-05	8.4956e-06	5.88719e-06	4.10671e-06	1.29422e-05	6.75748e-06	8.65409e-06	3.55154e-06	1.53751e-06	6.99716e-06	3.35956e-06	1.95841e-06	4.93904e-06	4.22445e-06	2.84222e-06	3.83021e-06	5.55054e-06	3.49937e-06	4.12065e-06	8.74294e-06	1.09554e-06	5.11992e-07	7.93468e-07	1.64312e-07	3.59782e-07	5.75689e-08	1.65925e-07	5.4699e-08	6.03603e-08	9.02792e-08	1.34704e-07	8.14904e-08	6.77433e-08	3.67595e-08	2.0342e-07
K09758	1.98842e-06	1.8796e-06	4.42537e-06	1.10591e-06	2.86053e-06	3.32749e-06	4.23418e-06	2.84925e-06	3.10028e-06	3.27169e-06	1.6062e-06	2.37768e-06	2.9375e-06	2.06149e-06	5.50743e-06	3.58408e-06	3.83134e-06	7.60503e-07	2.47372e-06	2.12378e-06	5.39956e-06	1.52209e-06	4.46609e-06	4.18349e-06	2.21136e-06	2.61122e-06	3.95123e-06	2.51018e-06	1.88088e-06	1.54838e-06	1.82257e-06	1.24978e-06	1.63271e-06	3.88e-06	1.96284e-05	3.72358e-06	1.15053e-05	6.326e-06	1.52458e-05	0.000104833	8.91016e-05	9.1238e-05	8.86994e-05	9.09412e-05	1.8881e-05	4.66125e-05	1.68681e-05	2.1541e-05	2.42832e-05
K06039	0.000175353	0.000115106	0.000105394	0.00019287	0.000109822	9.56942e-05	0.000109832	9.34796e-05	9.86275e-05	0.000131508	0.00017533	0.000140607	0.000137286	9.46114e-05	0.000153203	0.000121261	0.000186381	5.66828e-05	8.7154e-05	0.000150479	9.23842e-05	0.000124903	0.000185965	0.000121617	0.000150457	7.65522e-05	0.0001499	9.25707e-05	0.000147754	0.00021441	0.000185115	0.000130369	0.000120471	0.000130989	5.5005e-06	1.7687e-06	8.72815e-07	2.46467e-07	1.85288e-05	2.17035e-05	1.99939e-05	1.95822e-05	2.32387e-05	1.85975e-05	4.96158e-06	9.86033e-06	3.86137e-06	9.74126e-06	1.69347e-05
K06034	1.62802e-05	6.76655e-06	8.03554e-06	3.48361e-06	5.21627e-06	6.59762e-06	1.05855e-05	8.79023e-06	1.17229e-05	9.9573e-06	1.01022e-05	8.64611e-06	1.36899e-05	1.00362e-05	1.17963e-05	9.72348e-06	6.91511e-06	4.51232e-06	1.55235e-05	7.56837e-06	1.03553e-05	4.93525e-06	1.83037e-06	8.92231e-06	4.38019e-06	2.61122e-06	5.67989e-06	5.57138e-06	3.63637e-06	4.31917e-06	6.7932e-06	4.03499e-06	5.17026e-06	9.7776e-06	1.3466e-06	8.37806e-07	9.52161e-07	8.21558e-08	1.39416e-06	4.60551e-07	2.48887e-07	5.4699e-08	2.11261e-07	2.10651e-07	8.08221e-07	4.48197e-07	2.0323e-07	1.83797e-07	8.13679e-07
K06036	6.2138e-07	3.38327e-06	3.20257e-06	1.93534e-06	8.63769e-06	6.19603e-06	2.56617e-07	1.0912e-06	4.89262e-06	3.34281e-06	1.90208e-06	3.24229e-06	3.04835e-06	4.33997e-06	3.08862e-06	2.3562e-06	2.14929e-06	1.77451e-07	2.47372e-06	2.23962e-06	2.62581e-06	1.9372e-06	7.32146e-07	1.36982e-06	3.86987e-06	7.18085e-06	1.72866e-06	6.18362e-06	1.46291e-06	7.33445e-07	2.23678e-06	5.24906e-06	4.23728e-06	3.31093e-06	1.39224e-06	2.42033e-06	1.58694e-07	6.57247e-07	3.32799e-06	5.1812e-07	2.48887e-07	4.37592e-07	3.62162e-07	4.81489e-07	2.33486e-06	5.29687e-07	6.77433e-08	1.83797e-07	5.59404e-07
K06037	0	0	0	0	0	0	0	0	0	0	0	0	0	0	0	0	0	0	0	0	0	0	0	0	0	0	0	0	0	0	0	0	0	0	0	0	0	0	0	0	0	0	0	0	0	0	0	0	0
K06032	6.2138e-08	0	0	3.48361e-06	2.80444e-07	1.14741e-07	8.9816e-07	1.21245e-07	1.45325e-07	3.9118e-07	5.91759e-07	5.40382e-08	0	5.42496e-08	0	1.6593e-07	9.34474e-08	3.04201e-07	7.17022e-08	3.86141e-08	7.39666e-08	1.47596e-06	5.85717e-06	5.18308e-07	0	0	2.46952e-07	0	4.17973e-08	0	4.14219e-08	1.07124e-07	0	5.17333e-08	0	0	0	0	0	5.75689e-08	0	0	0	0	0	0	0	0	0
K01581	0.000158887	0.000134955	8.91479e-05	0.0001723	0.000171295	0.000124781	0.000126833	0.000133187	0.000146197	0.00015352	0.00018539	0.000158764	0.000146598	0.000106004	0.000144905	0.000133573	0.000169	3.54648e-05	0.000110027	0.000147429	0.00012689	0.000131499	9.85103e-05	0.000133798	0.000174612	0.000125208	0.000173113	0.000128325	0.000162592	0.000204998	0.000184121	0.000160721	0.000148188	0.000152148	7.16207e-05	4.31935e-05	0.000545668	0.000550937	0.000142474	0.000164762	0.000270126	0.00024724	0.000192217	0.000166836	0.0002283	0.000180827	0.000366694	0.00019545	0.000244892
K02702	1.00664e-05	1.20294e-05	0.000108189	6.30367e-06	1.44148e-05	4.24542e-06	4.61911e-06	7.75966e-06	2.90651e-06	6.29444e-06	1.1328e-05	4.48517e-06	5.04363e-06	4.50272e-06	1.33964e-06	2.48895e-06	3.92479e-06	8.11203e-07	2.40561e-05	7.56837e-06	3.62436e-06	7.28757e-06	1.39108e-06	4.62775e-06	3.35956e-06	8.18182e-06	2.81525e-06	5.32649e-06	2.67503e-06	2.52631e-06	2.81669e-06	5.07052e-06	7.19171e-06	5.01813e-06	0.00018882	0.000335355	4.52277e-06	2.38252e-06	3.83618e-05	7.08097e-06	3.15257e-06	2.29736e-06	3.04819e-06	4.45377e-06	1.96892e-05	1.15716e-05	9.14534e-06	3.74947e-06	5.0855e-06
K02659	6.10817e-05	0.000101649	0.000299761	4.79411e-05	0.000132033	0.000110897	9.30878e-05	9.92387e-05	0.000111804	0.000109353	0.00010415	0.000108617	8.94551e-05	8.83184e-05	9.19889e-05	9.58078e-05	7.69072e-05	2.41333e-05	0.00015122	9.07819e-05	0.000114019	0.000124811	3.33859e-05	0.00010033	0.000120604	0.000126165	8.98905e-05	0.000119326	8.33856e-05	7.67672e-05	7.74176e-05	0.000102624	0.000116	0.000101604	0.000517344	0.000755468	0.000588515	0.000616333	0.000281395	0.000364469	0.000421947	0.000417135	0.000402995	0.000364547	0.000379325	0.000339896	0.000507059	0.000367999	0.000347187
K13490	1.72122e-05	1.1052e-05	1.29267e-05	9.73199e-06	1.03204e-05	1.03841e-05	8.14759e-06	1.38825e-05	9.78525e-06	1.05263e-05	1.37373e-05	1.06455e-05	1.0309e-05	2.25136e-05	1.06055e-05	8.69472e-06	1.17744e-05	1.69846e-05	1.99691e-05	1.24724e-05	1.29072e-05	9.45539e-06	3.07501e-06	1.25134e-05	5.01808e-06	7.74662e-06	5.18599e-06	8.26524e-06	7.35633e-06	1.37317e-05	9.60989e-06	1.11051e-05	1.174e-05	1.25195e-05	4.13337e-05	1.66165e-05	1.82498e-06	1.80743e-06	1.08834e-05	1.45074e-05	6.88588e-06	1.53157e-05	1.77157e-05	9.35894e-06	8.10467e-06	6.43774e-06	9.75503e-06	8.27088e-06	1.35528e-05
K13491	5.46814e-06	2.25552e-06	2.79497e-06	1.05061e-06	4.71147e-06	4.13068e-06	1.02647e-06	3.87983e-06	2.90651e-06	2.66714e-06	1.18352e-06	2.10749e-06	2.38325e-06	2.92948e-06	2.53044e-06	2.72125e-06	1.16809e-06	1.014e-06	6.41734e-06	2.54853e-06	5.62146e-06	5.58098e-06	1.42769e-06	3.62816e-06	1.40336e-06	2.82882e-06	9.87808e-07	3.97956e-06	1.92268e-06	6.51951e-07	4.05935e-06	2.46384e-06	1.90483e-06	3.62133e-06	4.12652e-05	1.65699e-05	1.74563e-06	1.80743e-06	1.04337e-05	1.44498e-05	6.96884e-06	1.54798e-05	1.76856e-05	9.29875e-06	8.03731e-06	6.39699e-06	9.82278e-06	8.19736e-06	1.34257e-05
K03644	0.000629023	0.000625003	0.000694783	0.000609963	0.000632234	0.000597916	0.000582457	0.000581186	0.000580188	0.000598363	0.000596281	0.000608362	0.000595037	0.000592243	0.000581778	0.000596219	0.000627266	0.000595905	0.000593873	0.000617015	0.000603493	0.000617829	0.000597029	0.00059698	0.000611525	0.000611025	0.000604637	0.000600546	0.000586542	0.000592501	0.000615281	0.000604963	0.000602937	0.000600676	0.000820808	0.000971529	0.000663418	0.000662587	0.000716057	0.000570796	0.000629021	0.000545459	0.000535848	0.000544714	0.000635801	0.000547901	0.000605083	0.00052169	0.000532324
K03645	2.36124e-06	9.02206e-07	5.24057e-07	2.76477e-06	1.90702e-06	1.43427e-06	8.9816e-07	1.51556e-06	1.1626e-06	1.56472e-06	5.07222e-07	1.51307e-06	9.42216e-07	8.13745e-07	4.24221e-06	9.29206e-07	1.26154e-06	1.2675e-06	1.11138e-06	5.40598e-07	1.96011e-06	2.49069e-06	2.05001e-06	1.92515e-06	1.9562e-06	9.57447e-07	7.40856e-07	1.04081e-06	5.01568e-07	4.48216e-07	6.62751e-07	1.21407e-06	1.39947e-06	1.0864e-06	5.70592e-07	6.05082e-07	7.93468e-08	8.21558e-08	3.03117e-05	1.61193e-06	2.73776e-06	2.07856e-06	1.53919e-06	1.59493e-06	1.39194e-06	6.11178e-07	4.74203e-07	6.9843e-07	1.32223e-06
K03646	0.00016945	0.000174351	0.000147726	0.000185571	0.000198442	0.000180545	0.000172318	0.000154526	0.000175844	0.000204765	0.000223431	0.00021826	0.000180019	0.000144521	0.000192537	0.000183386	0.000230908	4.55541e-05	0.000146631	0.000194847	0.000169642	0.000209079	0.000111762	0.000178298	0.000252052	0.000182655	0.000223738	0.000184101	0.000207691	0.000258254	0.000234572	0.00021314	0.000210698	0.000198656	9.75255e-05	4.99891e-05	3.82452e-05	2.89189e-05	0.000190055	0.000367059	0.000288626	0.00029718	0.000344567	0.000326389	0.000164653	0.000262562	0.000140771	0.00030378	0.000254631
K03647	9.94208e-07	1.20294e-06	1.45571e-06	4.42363e-07	2.29964e-06	1.9506e-06	1.66801e-06	1.69742e-06	1.84079e-06	1.74253e-06	5.91759e-07	2.21557e-06	2.2724e-06	1.68174e-06	3.0142e-06	1.79204e-06	7.47579e-07	1.52101e-07	1.90011e-06	9.26739e-07	1.59028e-06	1.47596e-06	4.75895e-07	1.18471e-06	5.52839e-07	1.30561e-06	5.92685e-07	2.08162e-06	4.17973e-07	2.85228e-07	3.31375e-07	9.64113e-07	4.27615e-07	1.3968e-06	7.41769e-06	1.62907e-06	3.25322e-06	9.8587e-07	2.4735e-06	8.63533e-07	9.12587e-07	9.84582e-07	3.31981e-07	6.31954e-07	1.45929e-06	1.10012e-06	8.1292e-07	1.06602e-06	2.00877e-06
K03640	0.000671712	0.00060741	0.000514798	0.000742783	0.000608508	0.000603998	0.000633138	0.000570517	0.000608671	0.000659387	0.000710702	0.000671911	0.000652901	0.000615625	0.000649765	0.000641053	0.00069352	0.000564344	0.000554975	0.000658333	0.000609115	0.00065542	0.000709194	0.000664953	0.000700873	0.000571074	0.000676599	0.000600056	0.000697973	0.000783359	0.000719996	0.000673272	0.000651685	0.000655306	0.00017823	0.000107006	0.000591768	0.000616415	0.000353081	0.000565154	0.00060015	0.000564002	0.000574479	0.000538425	0.000428627	0.000455246	0.000580831	0.000525991	0.000562303
K03641	0.000513757	0.000501401	0.000407425	0.000575348	0.000478831	0.000477897	0.000541334	0.000492799	0.000491103	0.00051465	0.000545897	0.000521036	0.000506524	0.000481791	0.000508395	0.000512856	0.000532603	0.000563051	0.000453803	0.000527739	0.000471352	0.000533053	0.000562508	0.000507942	0.000554498	0.000511799	0.000558556	0.000485139	0.000575131	0.000591034	0.00055	0.000531976	0.000527988	0.000511591	0.000166225	0.000105703	0.000592641	0.000616333	0.000307254	0.000438387	0.000510551	0.000487696	0.000449473	0.000442187	0.000381481	0.000387161	0.000532598	0.000451002	0.000449431
K03642	0.000574839	0.000563503	0.000548105	0.000740295	0.000575977	0.000565387	0.000596314	0.000575851	0.000590748	0.000573683	0.000612174	0.000577182	0.00057126	0.000596312	0.000542035	0.000572424	0.0004749	0.00082261	0.000570964	0.000548166	0.000578936	0.000598826	0.000742396	0.000615195	0.000553987	0.000561412	0.000543936	0.000577097	0.000594943	0.000606355	0.00057651	0.0005945	0.000586805	0.000565187	0.000475485	0.000538476	0.0011464	0.0011777	0.000519346	0.000521689	0.000698958	0.000678869	0.000556129	0.000560182	0.000658094	0.000559594	0.000850314	0.000620904	0.00060047
K03643	5.97768e-05	0.000113076	0.00010254	5.89449e-05	0.000173876	0.000153753	0.000133248	0.00013149	0.000175747	0.000143599	0.000109518	0.000139094	0.000117278	0.000114141	0.000119452	0.000130885	9.40081e-05	3.30819e-05	0.000164377	0.000103795	0.000162468	0.000135696	5.19458e-05	0.000133501	0.00015909	0.000163636	0.000127427	0.000166223	0.000108715	8.58538e-05	9.33236e-05	0.000129834	0.000141541	0.000134765	0.000138973	8.46184e-05	0.000586531	0.000613622	0.000250678	0.000421232	0.000494622	0.000479492	0.000434292	0.000429187	0.00035903	0.000373919	0.000525485	0.000444091	0.000435268
K03648	0.000138816	0.000196004	0.000181382	9.94764e-05	0.000220598	0.000254496	0.000133441	0.000226727	0.000237413	0.000207005	0.000153392	0.00019216	0.000190882	0.000226655	0.000196407	0.000188961	0.000128023	0.000101806	0.000243823	0.000164998	0.000244275	0.000184265	8.69424e-05	0.000202844	0.000172188	0.000252722	0.000152962	0.000255977	0.000158537	0.000138988	0.000162581	0.000202999	0.000205178	0.000208692	0.000309215	0.000160021	0.000623745	0.000627013	0.000339904	0.000432342	0.000500761	0.000471615	0.000446032	0.000448086	0.000474493	0.000486172	0.000549398	0.000478498	0.000476206
K03649	4.10732e-05	2.20289e-05	1.479e-05	7.4317e-05	1.7668e-05	2.33498e-05	6.35127e-05	4.22537e-05	3.71549e-05	2.72759e-05	2.70941e-05	2.99912e-05	4.27323e-05	4.33455e-05	2.93605e-05	3.97899e-05	1.22416e-05	0.000201254	3.8755e-05	1.92685e-05	3.64655e-05	1.89569e-05	5.90476e-05	4.62775e-05	1.25877e-05	1.71905e-05	2.34604e-05	1.6959e-05	2.17764e-05	1.70322e-05	1.95926e-05	1.39975e-05	2.11086e-05	2.73152e-05	3.4167e-05	1.36376e-05	1.11879e-05	4.84719e-06	3.89015e-05	1.39892e-05	1.08681e-05	7.82196e-06	8.90314e-06	8.42606e-06	5.82368e-05	2.79919e-05	1.45648e-05	2.72755e-05	2.18931e-05
K06694	0	0	0	0	0	0	0	0	0	0	0	0	0	0	0	0	0	0	0	0	0	0	0	0	0	0	0	0	0	0	0	0	0	0	0	0	0	0	0	0	0	0	0	0	0	0	0	0	0
K11814	0	0	0	0	0	0	0	0	0	0	0	0	0	0	0	0	0	0	0	0	0	0	0	0	0	0	0	0	0	0	0	0	0	0	0	0	0	0	0	0	0	0	0	0	0	0	0	0	0
K12428	4.34966e-07	6.01471e-07	7.56971e-07	3.87068e-07	7.85244e-07	7.45818e-07	2.56617e-07	6.06223e-07	5.81302e-07	8.53483e-07	4.22685e-07	4.32306e-07	9.97641e-07	4.33997e-07	1.86062e-07	6.96905e-07	1.40171e-07	6.59102e-07	5.73617e-07	4.6337e-07	1.84916e-07	4.61238e-07	1.83037e-07	2.22132e-07	2.55157e-07	6.52805e-07	1.97562e-07	5.51016e-07	1.67189e-07	2.03735e-07	2.0711e-07	2.85663e-07	2.72119e-07	6.72534e-07	1.39224e-06	6.98171e-07	1.58694e-06	4.10779e-07	6.74592e-07	4.02982e-07	0	1.64097e-07	3.01801e-08	9.02792e-08	1.79605e-07	4.07452e-08	1.35487e-07	3.67595e-08	3.30557e-07
K12429	9.3207e-07	2.02996e-06	1.04811e-06	3.92597e-06	4.76756e-06	2.46694e-06	2.75863e-06	6.06223e-06	2.95495e-06	2.52489e-06	4.565e-06	2.43172e-06	3.04835e-06	3.25498e-06	1.89783e-06	2.02434e-06	1.16809e-06	2.86456e-06	3.04734e-06	1.27427e-06	2.40391e-06	2.58293e-06	2.52591e-06	2.22132e-06	5.6985e-06	2.65474e-06	2.91403e-06	2.20406e-06	2.00627e-06	2.6078e-06	1.49119e-06	2.2496e-06	2.48794e-06	1.96587e-06	1.46071e-06	8.84351e-07	1.66628e-06	9.8587e-07	7.19564e-07	4.02982e-07	0	2.18796e-07	6.03603e-08	1.50465e-07	2.24506e-07	4.07452e-08	1.35487e-07	1.10278e-07	3.55985e-07
K12422	0	0	0	0	0	0	6.41543e-08	0	4.84418e-08	0	0	5.40382e-08	0	5.42496e-08	0	0	0	0	7.17022e-08	3.86141e-08	0	0	0	0	0	0	0	0	0	0	0	0	0	0	0	0	0	0	0	0	0	0	0	0	0	0	0	0	0
K12423	3.72828e-07	4.51103e-07	7.56971e-07	5.52954e-08	6.73067e-07	6.88447e-07	2.56617e-07	4.84978e-07	4.84418e-07	7.46798e-07	4.22685e-07	4.32306e-07	6.65094e-07	3.25498e-07	1.48849e-07	5.30975e-07	1.40171e-07	0	4.30213e-07	3.86141e-07	1.47933e-07	4.61238e-07	1.46429e-07	1.48088e-07	2.55157e-07	6.09284e-07	1.97562e-07	4.28568e-07	1.67189e-07	2.03735e-07	2.0711e-07	2.14247e-07	2.33245e-07	6.208e-07	1.36942e-06	5.11992e-07	1.58694e-06	3.28623e-07	5.84646e-07	3.45413e-07	0	1.09398e-07	3.01801e-08	6.01861e-08	1.34704e-07	4.07452e-08	1.35487e-07	3.67595e-08	2.54275e-07
K12420	0	7.51838e-08	0	1.27179e-06	0	5.73706e-08	2.56617e-07	3.03112e-07	1.45325e-07	3.55618e-08	4.22685e-08	0	5.54245e-08	1.08499e-07	0	6.63719e-08	4.67237e-08	1.014e-07	3.58511e-07	3.86141e-08	3.69833e-08	0	3.66073e-08	7.40441e-08	0	4.35203e-08	0	0	0	0	0	3.57079e-08	7.77482e-08	0	0	4.65448e-08	0	5.75091e-07	0	0	0	0	0	3.00931e-08	0	0	0	0	0
K12421	1.3049e-06	2.02996e-06	1.51394e-06	3.31772e-07	3.64578e-06	2.06534e-06	5.13234e-07	9.69957e-07	2.03456e-06	1.9559e-06	9.29906e-07	8.10573e-07	1.77358e-06	1.57324e-06	5.20973e-07	1.09514e-06	5.60684e-07	5.07002e-08	1.79255e-06	1.96932e-06	1.18346e-06	2.26007e-06	2.92859e-07	5.18308e-07	8.07996e-07	1.78433e-06	6.91465e-07	1.04081e-06	4.5977e-07	4.48216e-07	7.04173e-07	7.85573e-07	7.38608e-07	1.44853e-06	6.75581e-06	9.58822e-06	3.09452e-06	2.13605e-06	2.07325e-05	6.39015e-06	1.65925e-06	1.20338e-06	1.90135e-06	3.25005e-06	6.95968e-06	1.79279e-06	1.49035e-06	2.20557e-07	1.60193e-06
K12426	2.48552e-07	2.25552e-07	5.24057e-07	5.52954e-08	5.048e-07	4.58965e-07	2.56617e-07	3.03112e-07	2.90651e-07	4.97865e-07	2.95879e-07	2.16153e-07	4.43396e-07	2.16999e-07	7.44247e-08	3.31859e-07	9.34474e-08	0	2.86809e-07	3.08913e-07	7.39666e-08	1.84495e-07	7.32146e-08	7.40441e-08	1.70104e-07	4.78724e-07	9.87808e-08	3.67344e-07	1.25392e-07	1.62988e-07	1.65688e-07	1.42832e-07	1.94371e-07	4.13867e-07	9.12947e-07	3.72358e-07	1.11085e-06	3.28623e-07	4.94701e-07	1.72707e-07	0	1.09398e-07	3.01801e-08	0	6.73518e-08	4.07452e-08	0	0	1.52565e-07
K12427	1.24276e-07	3.00735e-07	4.076e-07	0	1.12178e-07	3.44224e-07	1.28309e-07	2.42489e-07	2.90651e-07	2.84494e-07	2.53611e-07	3.24229e-07	3.32547e-07	2.16999e-07	7.44247e-08	2.65488e-07	9.34474e-08	0	2.15106e-07	1.54457e-07	7.39666e-08	3.22867e-07	7.32146e-08	7.40441e-08	8.50522e-08	1.74081e-07	9.87808e-08	1.22448e-07	4.17973e-08	8.14938e-08	4.14219e-08	1.07124e-07	1.16622e-07	1.552e-07	5.93415e-07	1.86179e-07	7.93468e-07	1.64312e-07	1.79891e-07	2.30276e-07	0	5.4699e-08	0	6.01861e-08	4.49012e-08	0	6.77433e-08	0	1.0171e-07
K12424	0	0	0	0	0	0	6.41543e-08	0	4.84418e-08	0	0	5.40382e-08	0	5.42496e-08	0	0	0	0	7.17022e-08	3.86141e-08	0	0	0	0	0	0	0	0	0	0	0	0	0	0	0	0	0	0	0	0	0	0	0	0	0	0	0	0	0
K12425	0	0	0	0	0	0	0	0	0	0	0	0	0	0	0	0	0	0	0	0	0	0	0	0	0	0	0	0	0	0	0	0	0	0	0	0	0	0	0	0	0	0	0	0	0	0	0	0	0
K07349	2.48552e-07	7.51838e-08	5.82285e-08	5.52954e-08	3.36533e-07	6.88447e-07	3.20771e-07	0	3.87534e-07	4.26742e-07	8.4537e-08	1.62115e-07	5.54245e-08	1.08499e-07	4.39106e-06	3.98231e-07	3.7379e-07	5.07002e-08	1.07553e-07	1.93071e-07	2.219e-07	1.06085e-06	3.29466e-07	5.92353e-07	0	4.35203e-08	4.93904e-08	2.44896e-07	0	0	0	3.57079e-08	3.88741e-08	5.69067e-07	7.30357e-07	4.18903e-07	1.58694e-07	2.46467e-07	1.39416e-06	1.15138e-07	1.07851e-06	9.29883e-07	3.01801e-07	6.62047e-07	4.49012e-07	2.03726e-07	1.01615e-06	1.83797e-07	1.0171e-06
K07348	1.24276e-07	0	5.82285e-08	0	2.24356e-07	1.72112e-07	1.92463e-07	0	2.90651e-07	2.13371e-07	8.4537e-08	1.08076e-07	5.54245e-08	1.08499e-07	1.89783e-06	2.32302e-07	1.40171e-07	2.53501e-08	3.58511e-08	3.86141e-08	1.1095e-07	5.07362e-07	1.46429e-07	2.22132e-07	0	4.35203e-08	4.93904e-08	2.44896e-07	0	0	0	3.57079e-08	0	1.552e-07	4.10826e-07	4.18903e-07	7.93468e-08	8.21558e-08	8.0951e-07	5.75689e-08	5.80737e-07	3.28194e-07	1.50901e-07	2.70838e-07	2.24506e-07	8.14904e-08	4.0646e-07	1.10278e-07	3.55985e-07
K05380	6.2138e-08	3.00735e-07	1.16457e-07	0	1.12178e-07	3.44224e-07	0	0	2.42209e-07	2.13371e-07	0	2.70191e-07	3.87971e-07	1.08499e-07	2.60486e-07	1.32744e-07	4.67237e-08	5.07002e-08	3.94362e-07	0	0	0	0	1.48088e-07	0	8.70406e-08	4.93904e-08	2.44896e-07	4.17973e-08	0	0	0	1.16622e-07	5.17333e-08	3.74308e-06	1.11707e-06	2.3804e-07	0	8.99456e-07	4.60551e-07	3.3185e-07	4.37592e-07	6.63963e-07	7.82419e-07	1.68379e-06	8.55649e-07	1.28712e-06	3.67595e-07	1.27137e-07
K07345	8.20222e-06	6.9921e-06	3.37726e-06	2.04593e-06	9.75947e-06	2.04813e-05	5.70973e-06	4.91041e-06	8.5742e-06	8.21478e-06	5.07222e-06	6.32247e-06	6.76179e-06	5.20797e-06	1.8569e-05	8.031e-06	2.80342e-06	1.72381e-06	7.77968e-06	4.82677e-06	1.62726e-05	8.85578e-06	5.56431e-06	1.03662e-05	5.0606e-06	8.22534e-06	3.75367e-06	2.04488e-05	5.97702e-06	3.78946e-06	5.67481e-06	6.356e-06	6.99734e-06	9.98454e-06	8.52236e-05	5.02218e-05	0.000579866	0.000616004	8.69324e-05	0.000171555	0.000306712	0.000283724	0.000209873	0.000189707	0.000228143	0.000175327	0.000423531	0.000199163	0.00018262
K07344	2.13133e-05	3.66145e-05	2.61446e-05	2.36111e-05	7.16816e-05	4.77897e-05	4.61269e-05	5.94705e-05	7.55692e-05	4.83641e-05	2.57415e-05	3.77187e-05	3.81321e-05	3.6076e-05	2.99932e-05	3.87612e-05	1.74747e-05	9.45558e-06	6.63245e-05	2.83814e-05	5.85445e-05	3.04879e-05	1.83403e-05	4.17979e-05	3.75931e-05	5.17457e-05	3.37336e-05	5.25302e-05	2.26123e-05	1.14906e-05	1.55332e-05	3.69219e-05	3.50644e-05	4.35077e-05	3.66092e-05	1.77801e-05	9.60096e-06	2.62899e-06	4.14199e-05	8.66412e-05	5.33448e-05	0.000103819	8.95746e-05	0.000123321	4.96607e-05	9.2899e-05	4.8301e-05	9.68244e-05	0.000121289
K07347	2.6098e-05	2.62392e-05	2.20686e-05	1.76392e-05	3.49434e-05	4.40033e-05	1.85406e-05	2.11572e-05	3.99161e-05	3.01208e-05	2.1092e-05	2.77756e-05	2.70472e-05	3.7161e-05	4.00777e-05	2.76771e-05	2.65858e-05	1.84295e-05	4.75744e-05	2.3014e-05	4.39731e-05	2.35232e-05	1.01402e-05	3.39492e-05	1.7861e-05	2.64168e-05	1.76324e-05	4.03466e-05	1.66353e-05	1.87436e-05	1.45805e-05	2.38529e-05	2.39464e-05	3.70411e-05	0.000114757	5.99031e-05	0.000614303	0.000636543	0.000138606	0.000264817	0.00046069	0.000356856	0.000302043	0.00030081	0.000286604	0.000236078	0.000478335	0.000289113	0.000300476
K07346	4.74113e-05	3.03743e-05	2.69598e-05	1.73075e-05	3.03441e-05	4.88224e-05	1.47555e-05	1.89748e-05	4.03036e-05	3.87979e-05	2.04579e-05	2.85862e-05	3.38089e-05	4.96384e-05	3.56494e-05	2.89381e-05	3.15852e-05	1.82521e-05	4.61045e-05	2.96557e-05	3.94612e-05	1.88185e-05	9.04201e-06	3.15428e-05	1.88816e-05	2.60687e-05	1.47677e-05	4.23058e-05	1.56322e-05	1.92733e-05	1.59474e-05	2.58168e-05	2.60068e-05	3.62133e-05	9.08838e-05	5.24094e-05	0.000598592	0.00062611	0.000116479	0.000155263	0.000360472	0.000248005	0.000201573	0.000182093	0.000254522	0.00017553	0.000441483	0.000229453	0.000222948
K07341	0.000108058	8.51081e-05	6.2945e-05	0.000236332	9.7202e-05	9.63252e-05	0.00015211	0.000141917	0.000119506	9.92174e-05	9.25257e-05	9.63501e-05	0.000115228	0.000121519	0.000101106	0.000121062	9.76992e-05	0.00036243	0.000116875	8.57234e-05	0.000128258	8.33919e-05	0.00026738	0.000145348	6.63407e-05	8.94343e-05	9.9818e-05	8.05708e-05	8.1254e-05	7.89675e-05	6.74349e-05	7.17371e-05	7.83313e-05	0.000102587	0.000202697	0.000100676	4.11016e-05	1.53631e-05	0.000182455	0.000138799	0.000100302	9.38635e-05	0.000138436	0.000137766	0.000178123	0.000150146	9.59245e-05	0.000152846	0.000203776
K07340	6.76683e-05	7.65371e-05	6.96413e-05	3.14078e-05	9.84921e-05	0.000104472	4.02889e-05	6.43203e-05	0.000106572	9.40965e-05	5.23284e-05	7.43566e-05	7.62641e-05	9.60219e-05	8.59233e-05	7.24449e-05	4.52285e-05	1.69846e-05	0.000107983	6.68025e-05	9.75619e-05	7.19532e-05	2.47099e-05	8.15966e-05	8.10122e-05	0.000103535	6.68746e-05	0.000116999	6.32811e-05	3.52053e-05	5.07419e-05	7.91644e-05	8.17522e-05	7.41856e-05	7.52953e-05	4.7848e-05	0.000583913	0.000613293	0.000119852	9.04983e-05	0.000282902	0.000209771	0.000146223	0.000146102	0.000232476	0.000162044	0.000420889	0.000228092	0.000186587
K07343	3.85256e-05	4.68395e-05	4.6117e-05	2.83112e-05	5.32844e-05	6.38535e-05	7.21094e-05	6.73514e-05	6.67044e-05	5.89259e-05	4.97923e-05	5.35519e-05	5.85283e-05	6.27126e-05	5.29904e-05	5.8175e-05	5.6816e-05	2.66683e-05	7.70081e-05	4.78429e-05	8.08824e-05	4.01739e-05	1.47894e-05	6.81946e-05	3.70402e-05	4.55658e-05	3.83763e-05	5.03261e-05	3.51515e-05	5.07299e-05	3.41731e-05	4.48134e-05	4.83205e-05	6.87536e-05	8.57257e-05	4.32866e-05	7.93468e-06	4.2721e-06	0.000177822	0.000237875	0.000161113	0.000167324	0.000253513	0.000209929	0.000135714	0.000187672	0.000109473	0.000217763	0.000214659
K07342	3.41759e-06	1.27813e-06	2.8532e-06	8.29431e-07	5.60889e-07	1.60638e-06	1.66801e-06	1.21245e-07	1.64702e-06	1.70697e-06	1.09898e-06	1.89134e-06	2.2724e-06	2.06149e-06	5.87955e-06	2.02434e-06	6.72821e-06	4.56302e-07	3.08319e-06	3.43666e-06	1.40536e-06	3.68991e-07	3.77055e-06	1.48088e-06	3.23198e-06	2.61122e-07	3.75367e-06	1.22448e-06	1.25392e-06	1.71137e-06	1.6983e-06	3.57079e-07	5.44237e-07	1.96587e-06	0	0	7.93468e-08	0	4.49728e-08	0	0	0	0	0	2.24506e-08	0	0	3.67595e-08	2.54275e-08
K06968	1.21169e-05	1.54879e-05	8.32668e-06	1.27179e-05	2.55765e-05	2.47841e-05	4.06738e-05	1.56406e-05	1.4145e-05	1.88122e-05	1.76682e-05	1.86972e-05	1.47983e-05	1.71971e-05	2.63463e-05	1.57633e-05	2.04183e-05	3.44761e-06	1.63839e-05	1.38625e-05	1.7752e-05	1.58666e-05	1.28858e-05	1.54752e-05	2.70041e-05	1.51016e-05	1.83732e-05	2.33876e-05	1.814e-05	2.21256e-05	1.6693e-05	1.70327e-05	2.39853e-05	1.44853e-05	6.80145e-06	5.25956e-06	1.26955e-06	8.21558e-07	4.07004e-05	1.80191e-05	1.07851e-05	2.57632e-05	2.32085e-05	1.29701e-05	9.92316e-06	7.66009e-06	7.45176e-06	6.6167e-06	1.02473e-05
K06969	0.000747396	0.000719359	0.000701304	0.000673332	0.000618212	0.000699921	0.00061864	0.000606344	0.000660456	0.000694558	0.000707152	0.000680773	0.000689702	0.000714847	0.000685637	0.000664217	0.000665486	0.000630634	0.000673463	0.000722625	0.000663665	0.000675806	0.000629719	0.00066921	0.000679524	0.000639226	0.000663165	0.000686015	0.000759624	0.000764127	0.000762454	0.000730155	0.000735187	0.000708747	0.000415345	0.000456278	2.78507e-05	1.40486e-05	0.000402057	0.000416281	0.000307293	0.000348269	0.000395692	0.0004009	0.000264535	0.000407982	0.000170916	0.000359213	0.000367122
K06962	0.000206236	0.00015548	0.000225868	0.000216868	0.000143924	0.000120306	0.000145309	0.000128762	0.000108219	0.000149111	0.000202804	0.000163736	0.000155632	0.000116148	0.000162209	0.000143098	0.000192595	0.000101603	0.000114867	0.000175887	0.000105513	0.000154653	0.000199327	0.000130947	0.000159218	0.000126644	0.000171039	0.000116142	0.000173459	0.000232013	0.000206903	0.000158686	0.000145039	0.000149716	0.00024661	0.000366493	9.839e-06	5.01151e-06	0.00010807	2.13005e-05	1.7754e-05	1.32372e-05	1.76856e-05	1.95304e-05	5.28487e-05	2.30618e-05	1.5581e-05	8.67523e-06	1.20272e-05
K06963	1.86414e-07	1.50368e-07	2.32914e-07	6.91192e-06	2.24356e-07	2.29482e-07	3.84926e-07	1.21245e-07	1.93767e-07	4.26742e-07	4.22685e-08	3.78268e-07	2.21698e-07	3.25498e-07	2.97699e-07	1.32744e-07	2.80342e-07	0	2.15106e-07	7.72283e-08	3.69833e-08	9.22477e-07	1.65831e-05	7.40441e-08	4.25261e-07	8.70406e-08	6.42075e-07	6.1224e-08	6.2696e-07	2.85228e-07	7.04173e-07	1.78539e-07	3.88741e-07	1.03467e-07	0	0	0	0	0	0	0	0	0	0	0	0	0	0	0
K06960	0.000505244	0.000422759	0.000454823	0.000518394	0.000346854	0.000358853	0.000435607	0.000396955	0.000350961	0.000399572	0.000452822	0.000407556	0.00042832	0.000413599	0.000427123	0.000419006	0.000491907	0.000527485	0.00036604	0.000457385	0.0003462	0.000396434	0.000520995	0.000406687	0.00039562	0.000364309	0.000442637	0.000350262	0.000447566	0.000486722	0.000463636	0.000408355	0.00038672	0.000401968	0.000376979	0.000432075	4.72113e-05	1.88137e-05	0.000202962	4.96244e-05	3.71672e-05	2.24813e-05	3.5522e-05	3.81279e-05	0.000158546	0.000100478	4.11879e-05	5.07281e-05	5.85341e-05
K06961	7.70511e-06	3.23291e-06	3.6684e-06	1.28285e-05	3.75796e-06	4.01594e-06	5.13234e-06	1.69742e-06	3.34248e-06	5.15646e-06	4.86087e-06	5.72805e-06	6.04127e-06	3.63473e-06	1.07172e-05	6.1394e-06	2.46701e-05	1.3689e-06	6.23809e-06	7.18223e-06	4.54894e-06	3.68991e-06	2.62108e-05	5.77544e-06	5.65597e-06	1.08801e-06	1.11622e-05	3.36732e-06	3.26019e-06	3.74872e-06	3.89366e-06	1.28548e-06	2.33245e-06	5.22507e-06	0	0	7.93468e-08	0	1.79891e-07	1.15138e-07	0	0	0	0	2.24506e-08	0	0	7.35189e-08	1.27137e-07
K06966	0.00099514	0.000945587	0.000953026	0.00111763	0.000996475	0.000960212	0.000927607	0.000946314	0.000951688	0.000985062	0.000989716	0.000972093	0.000975416	0.00094134	0.00098021	0.000962592	0.000995775	0.00104001	0.00090653	0.000956665	0.000965892	0.00104577	0.00114442	0.000990043	0.00100804	0.000958535	0.00100139	0.000951237	0.000986793	0.00102373	0.00101571	0.000990358	0.000978656	0.000978226	0.00101218	0.00103865	0.000699759	0.000717549	0.000930037	0.000988573	0.000939632	0.000900838	0.000974456	0.000963911	0.00086895	0.000898961	0.000870705	0.000933801	0.000931078
K06967	2.29911e-06	2.55625e-06	9.66594e-06	3.87068e-07	2.18747e-06	4.8765e-06	3.72095e-06	2.90987e-06	4.94106e-06	4.55191e-06	7.18564e-07	2.10749e-06	4.21226e-06	5.53346e-06	6.21446e-06	3.45134e-06	2.47636e-06	2.20546e-06	8.03064e-06	2.04655e-06	2.95866e-06	1.98332e-06	8.05361e-07	2.96176e-06	5.95365e-07	1.65377e-06	9.87808e-07	3.97956e-06	1.00314e-06	6.11204e-07	4.97063e-07	9.64113e-07	7.38608e-07	2.37973e-06	1.59766e-06	2.32724e-06	2.77714e-06	1.15018e-06	2.61742e-05	1.15138e-06	6.05626e-06	4.70412e-06	1.78063e-06	3.67135e-06	1.01477e-05	2.08615e-05	5.14849e-06	1.51081e-05	4.50066e-06
K06964	1.11848e-06	3.75919e-07	5.24057e-07	0	5.60889e-08	4.58965e-07	4.4908e-07	6.06223e-08	4.84418e-07	6.40112e-07	4.22685e-07	3.78268e-07	4.43396e-07	7.59495e-07	8.18672e-07	5.64161e-07	5.60684e-07	0	7.17022e-07	3.86141e-07	4.43799e-07	4.61238e-08	0	3.7022e-07	8.50522e-08	4.35203e-08	0	2.44896e-07	4.17973e-08	1.22241e-07	2.48532e-07	3.57079e-08	1.55496e-07	5.17333e-07	0	0	7.93468e-08	0	0	0	0	0	0	0	2.24506e-08	0	0	0	0
K06965	7.70511e-06	3.23291e-06	3.6684e-06	1.28285e-05	3.75796e-06	4.01594e-06	5.13234e-06	1.69742e-06	3.34248e-06	5.15646e-06	4.86087e-06	5.72805e-06	6.04127e-06	3.63473e-06	1.07172e-05	6.1394e-06	2.46701e-05	1.3689e-06	6.23809e-06	7.18223e-06	4.54894e-06	3.68991e-06	2.62108e-05	5.77544e-06	5.65597e-06	1.08801e-06	1.11622e-05	3.36732e-06	3.26019e-06	3.74872e-06	3.89366e-06	1.28548e-06	2.33245e-06	5.22507e-06	0	0	7.93468e-08	0	1.79891e-07	1.15138e-07	0	0	0	0	2.24506e-08	0	0	7.35189e-08	1.27137e-07
K08995	0.00018455	0.000204726	0.000138409	0.000334869	0.000234788	0.000237686	0.000251549	0.000314084	0.000251268	0.000201386	0.00021223	0.000193889	0.000220312	0.000264033	0.000184276	0.000220487	0.000118024	0.000602242	0.000229088	0.000161098	0.000263173	0.000239613	0.000324158	0.000248344	0.000179205	0.000259642	0.000154444	0.000251814	0.000194984	0.000177494	0.000164197	0.00023178	0.000217967	0.000220539	0.000144702	7.08877e-05	2.12649e-05	1.14197e-05	0.000131815	0.000158372	0.000162357	0.000106335	0.000163456	0.00012949	0.000120156	0.000116653	8.95566e-05	0.000141781	0.000164287
K08994	0.000177963	0.000213672	0.000273674	0.000266303	0.000229964	0.000262012	0.000211837	0.00023188	0.000243226	0.000212588	0.000210582	0.000218152	0.000215989	0.000259693	0.000200575	0.000219293	0.000127135	0.000381189	0.000248771	0.000172837	0.000257034	0.000189984	0.000269686	0.000235608	0.000179418	0.000246456	0.000154938	0.000262896	0.00019093	0.000181446	0.000182091	0.000231816	0.000224109	0.000220177	0.000395055	0.000427514	0.000606051	0.000628081	0.000240559	0.000347889	0.000487238	0.000406687	0.000339647	0.000330512	0.000369941	0.000315734	0.000496491	0.000346862	0.000325217
K08997	5.7167e-06	3.75919e-07	3.49371e-07	4.97658e-07	9.53511e-07	2.35219e-06	1.32158e-05	4.30418e-06	1.79235e-06	3.12944e-06	1.25115e-05	1.49686e-05	5.70872e-06	9.22244e-06	8.89375e-06	1.29425e-05	1.7755e-06	2.28151e-07	2.25862e-06	1.58318e-06	1.5533e-06	6.91858e-07	8.41968e-07	2.5175e-06	6.37891e-07	8.26886e-07	1.0372e-06	1.34693e-06	5.01568e-07	1.75212e-06	3.3966e-06	1.17836e-06	1.01073e-06	1.44853e-06	5.84058e-05	3.63515e-05	0.000576137	0.0006105	7.03374e-05	7.71423e-05	0.000265646	0.000186633	0.000122169	0.00010987	0.000196308	0.00012248	0.000396501	0.000169718	0.000138529
K08996	2.48552e-07	0	5.82285e-08	1.10591e-07	2.80444e-07	4.01594e-07	5.77388e-07	5.45601e-07	4.35976e-07	3.9118e-07	8.4537e-08	1.62115e-07	2.77122e-07	2.71248e-07	2.56765e-06	4.31417e-07	1.86895e-07	1.014e-07	6.09468e-07	1.15842e-07	3.32849e-07	5.53486e-07	1.46429e-07	7.40441e-07	4.25261e-08	1.30561e-07	3.45733e-07	1.83672e-07	4.17973e-08	4.07469e-08	8.28439e-08	3.57079e-08	3.88741e-08	3.62133e-07	6.39063e-07	5.11992e-07	1.3489e-06	6.57247e-07	3.73274e-06	4.60551e-07	4.81182e-06	7.11087e-07	7.54503e-07	1.17363e-06	9.13739e-06	3.91154e-06	2.64199e-06	1.37113e-05	2.66989e-06
K08990	1.08742e-05	1.33827e-05	6.98742e-06	1.18885e-05	3.85331e-05	1.58917e-05	2.77788e-05	2.13997e-05	2.46084e-05	1.84566e-05	1.22579e-05	1.4158e-05	1.6849e-05	1.52441e-05	1.36569e-05	1.6062e-05	7.56924e-06	5.32352e-06	2.26579e-05	1.09278e-05	1.80109e-05	1.61433e-05	1.18974e-05	1.43645e-05	1.84563e-05	2.28046e-05	1.80769e-05	1.84284e-05	1.23302e-05	5.46009e-06	7.82875e-06	1.77111e-05	1.4811e-05	1.44853e-05	9.54029e-06	4.93374e-06	4.68146e-06	1.4788e-06	4.38485e-05	5.87203e-06	1.02873e-05	9.95522e-06	5.94549e-06	7.7941e-06	1.14274e-05	1.31199e-05	7.38402e-06	5.40364e-06	9.96757e-06
K08993	2.48552e-07	2.25552e-07	1.16457e-07	1.65886e-07	5.60889e-07	1.09004e-06	3.84926e-07	3.03112e-07	6.29744e-07	6.40112e-07	8.4537e-08	4.32306e-07	6.09669e-07	3.25498e-07	2.79093e-06	6.63719e-07	2.33618e-07	7.60503e-08	2.50958e-07	5.01984e-07	4.80783e-07	6.91858e-07	5.12502e-07	5.5533e-07	2.1263e-07	2.61122e-07	1.97562e-07	6.1224e-07	2.96761e-06	4.07469e-08	3.72797e-07	5.71326e-07	1.55496e-07	3.104e-07	3.10402e-06	2.23415e-06	1.58694e-07	8.21558e-08	3.45841e-05	1.5486e-05	8.13032e-06	1.8543e-05	1.98887e-05	9.9608e-06	2.42466e-06	2.81142e-06	4.80977e-06	1.1763e-06	5.23806e-06
K08992	8.14008e-06	3.53364e-06	3.08611e-06	2.87536e-06	8.02071e-06	4.64702e-06	3.7851e-06	2.48551e-06	3.77846e-06	4.6586e-06	4.86087e-06	4.91748e-06	2.16156e-06	3.85172e-06	8.29835e-06	3.11948e-06	5.84046e-06	1.014e-06	3.2983e-06	3.8228e-06	3.43944e-06	3.68991e-06	3.91698e-06	3.85029e-06	1.09292e-05	3.08994e-06	4.98843e-06	3.3061e-06	2.34065e-06	1.83361e-06	8.24297e-06	3.53508e-06	5.36463e-06	3.93173e-06	4.2589e-05	2.51342e-05	0.000546065	0.000584867	6.68745e-05	4.66884e-05	0.000192058	0.000168911	7.99774e-05	5.76583e-05	0.000168739	7.72121e-05	0.000354975	7.80036e-05	0.000107711
K08999	0.00064928	0.000551774	0.000521262	0.000705458	0.000483374	0.000469177	0.00050329	0.000480977	0.000430599	0.000510205	0.000606891	0.000546705	0.000543105	0.000498934	0.000547877	0.000529714	0.000637919	0.000583889	0.000410172	0.00058288	0.000460442	0.000545507	0.000703739	0.000517457	0.000543186	0.000467495	0.00058656	0.00046169	0.000594065	0.000685485	0.000651691	0.000559007	0.000527716	0.000532233	0.0004305	0.000486998	4.6894e-05	2.48932e-05	0.000303431	7.90421e-05	5.37596e-05	3.41869e-05	6.11148e-05	6.47904e-05	0.000195096	0.000112823	5.21623e-05	5.46613e-05	7.84946e-05
K08998	0.000589503	0.00056651	0.000576695	0.000585799	0.000555673	0.000556667	0.000564237	0.000532446	0.00053596	0.00056433	0.000585461	0.000579019	0.000570429	0.000561267	0.000579471	0.000572856	0.000597783	0.00053765	0.000531564	0.00057732	0.000556968	0.000591031	0.000585131	0.000566067	0.000585584	0.000541219	0.00058819	0.000556404	0.000590889	0.000608963	0.00060447	0.000577682	0.00057351	0.000566532	0.000567693	0.000556908	0.000626125	0.000604092	0.000536345	0.00049492	0.000527226	0.000488353	0.000465046	0.000448868	0.000521999	0.000486375	0.000488632	0.000438651	0.000429292
K08344	1.05635e-06	2.70662e-06	6.40514e-07	2.93066e-06	4.0384e-06	2.75379e-06	2.9511e-06	2.54614e-06	2.71274e-06	2.34708e-06	4.22685e-06	1.78326e-06	2.82665e-06	2.22424e-06	3.94451e-06	2.95355e-06	1.63533e-06	3.42226e-06	1.93596e-06	1.54457e-06	3.80928e-06	2.30619e-06	1.94019e-06	3.55412e-06	5.18818e-06	3.13346e-06	3.50672e-06	3.36732e-06	3.59457e-06	1.3854e-06	2.48532e-06	2.39243e-06	2.68231e-06	2.53493e-06	1.27813e-06	6.05082e-07	2.3804e-07	1.64312e-07	9.26439e-06	5.1812e-07	1.41036e-06	1.03928e-06	6.03603e-07	6.31954e-07	8.30672e-07	5.70433e-07	6.77433e-07	4.41114e-07	1.27137e-06
K08345	6.2138e-08	0	5.82285e-08	0	1.68267e-07	1.72112e-07	1.28309e-07	0	1.93767e-07	1.42247e-07	4.22685e-08	1.08076e-07	5.54245e-08	0	1.78619e-06	1.6593e-07	4.67237e-08	0	0	3.86141e-08	3.69833e-08	9.22477e-08	7.32146e-08	1.48088e-07	0	0	0	1.83672e-07	0	0	0	0	0	1.552e-07	2.96708e-07	2.32724e-07	0	0	4.94701e-07	5.75689e-08	4.14812e-07	2.73495e-07	9.05404e-08	1.80558e-07	8.98024e-08	4.07452e-08	3.38716e-07	3.67595e-08	3.0513e-07
K08346	6.2138e-08	0	5.82285e-08	0	1.68267e-07	1.72112e-07	1.28309e-07	0	1.93767e-07	1.42247e-07	4.22685e-08	1.08076e-07	5.54245e-08	0	1.78619e-06	1.6593e-07	4.67237e-08	0	0	3.86141e-08	3.69833e-08	9.22477e-08	7.32146e-08	1.48088e-07	0	0	0	1.83672e-07	0	0	0	0	0	1.552e-07	2.96708e-07	2.32724e-07	0	0	4.94701e-07	5.75689e-08	4.14812e-07	2.73495e-07	9.05404e-08	1.80558e-07	8.98024e-08	4.07452e-08	3.38716e-07	3.67595e-08	3.0513e-07
K14940	0	0	0	0	0	0	1.28309e-07	0	0	3.55618e-08	0	0	5.54245e-08	5.42496e-08	0	0	0	0	0	0	0	0	0	0	0	0	4.93904e-08	0	0	0	0	0	0	0	2.28237e-08	0	0	0	0	0	0	0	0	0	0	0	0	0	0
K02724	2.06298e-05	2.34574e-05	0.000112847	8.84726e-06	3.62895e-05	9.12193e-06	5.51727e-06	1.07301e-05	7.60536e-06	9.31719e-06	1.61043e-05	7.83554e-06	7.704e-06	1.05787e-05	5.20973e-06	4.08187e-06	7.14873e-06	1.77451e-06	2.92186e-05	1.48278e-05	2.01929e-05	3.08107e-05	8.63933e-06	1.21802e-05	5.0606e-06	1.49275e-05	5.53172e-06	1.05917e-05	4.17973e-06	4.15619e-06	6.7932e-06	9.56971e-06	1.32561e-05	8.74294e-06	0.000236727	0.000391441	8.33141e-06	1.06803e-05	0.000133884	3.40232e-05	1.29421e-05	1.3456e-05	1.3913e-05	1.93799e-05	5.80123e-05	2.16764e-05	1.69358e-05	5.47716e-06	1.13661e-05
K08349	6.2138e-08	0	5.82285e-08	0	1.68267e-07	1.72112e-07	1.28309e-07	0	1.93767e-07	1.42247e-07	4.22685e-08	1.08076e-07	5.54245e-08	0	1.78619e-06	1.6593e-07	4.67237e-08	0	0	3.86141e-08	3.69833e-08	9.22477e-08	7.32146e-08	1.48088e-07	0	0	0	1.83672e-07	0	0	0	0	0	1.552e-07	2.96708e-07	2.32724e-07	0	0	4.94701e-07	5.75689e-08	4.14812e-07	2.73495e-07	9.05404e-08	1.80558e-07	1.12253e-07	4.07452e-08	3.38716e-07	3.67595e-08	3.0513e-07
K11815	0	0	0	0	0	0	0	0	0	0	0	0	0	0	0	0	0	0	0	0	0	0	0	0	0	0	0	0	0	0	0	0	0	0	0	0	0	0	0	0	0	0	0	0	0	0	0	0	0
K05929	7.02159e-06	1.29316e-05	7.68617e-06	1.04508e-05	1.44709e-05	9.86774e-06	1.8733e-05	2.18847e-05	1.1626e-05	1.10953e-05	5.83305e-06	1.01592e-05	9.08962e-06	1.05787e-05	6.99592e-06	1.28098e-05	3.59772e-06	3.19411e-05	8.67596e-06	9.65354e-06	7.84045e-06	8.7174e-06	8.52951e-06	6.58992e-06	1.08016e-05	3.05948e-05	1.51135e-05	9.91829e-06	1.1745e-05	6.51951e-06	7.00031e-06	1.05338e-05	9.52415e-06	9.20854e-06	2.73884e-07	3.25813e-07	7.93468e-07	1.64312e-07	2.9682e-06	5.75689e-07	4.14812e-07	1.09398e-07	4.22522e-07	4.81489e-07	1.30213e-06	3.66707e-07	2.70973e-07	1.10278e-07	3.0513e-07
K05928	1.6218e-05	1.58638e-05	0.000111217	8.68137e-06	2.04724e-05	8.72033e-06	6.80035e-06	1.49737e-05	7.84757e-06	1.05619e-05	1.67383e-05	7.13304e-06	8.81249e-06	8.95119e-06	4.50269e-06	5.24338e-06	5.13961e-06	2.00266e-06	2.95413e-05	1.06575e-05	8.1733e-06	1.56821e-05	2.26965e-06	7.36738e-06	6.54902e-06	1.27515e-05	6.22319e-06	1.02856e-05	4.89029e-06	3.42274e-06	7.24884e-06	9.78396e-06	9.36866e-06	8.74294e-06	0.000232756	0.000353089	6.82382e-06	4.2721e-06	4.92002e-05	9.72914e-06	5.80737e-06	5.7434e-06	5.04008e-06	6.77094e-06	3.32718e-05	1.52794e-05	1.19228e-05	6.76374e-06	7.88252e-06
K05927	7.45656e-07	1.50368e-07	2.32914e-07	9.40021e-07	2.24356e-07	4.01594e-07	6.41543e-07	1.93991e-06	6.29744e-07	9.60169e-07	1.05671e-06	5.9442e-07	1.05307e-06	1.41049e-06	8.55884e-07	8.29649e-07	6.54132e-07	3.04201e-07	2.00766e-06	2.70299e-07	9.98548e-07	3.22867e-07	6.95539e-07	2.14728e-06	4.25261e-08	3.04642e-07	9.87808e-08	1.22448e-07	2.08987e-07	4.07469e-07	1.65688e-07	2.14247e-07	1.94371e-07	4.656e-07	4.56473e-08	0	0	0	4.49728e-08	0	0	0	0	0	2.24506e-08	4.07452e-08	0	0	1.0171e-07
K05924	0	0	0	0	0	0	0	0	0	0	0	0	0	0	0	0	0	0	0	0	0	0	0	0	0	0	0	0	0	0	0	0	0	0	0	0	0	0	0	0	0	0	0	0	0	0	0	0	0
K05922	2.5228e-05	1.33075e-05	1.57217e-05	5.80602e-06	6.78676e-06	1.15889e-05	9.94391e-06	2.03691e-05	1.44357e-05	1.70341e-05	1.60198e-05	1.25909e-05	2.05071e-05	3.1736e-05	2.60486e-05	1.35399e-05	1.56057e-05	3.65041e-06	2.48089e-05	1.61021e-05	1.46824e-05	5.44261e-06	3.95359e-06	2.23243e-05	3.57219e-06	9.53095e-06	5.1366e-06	1.24285e-05	1.02821e-05	1.54023e-05	1.17224e-05	1.09266e-05	1.10402e-05	1.20539e-05	9.12947e-08	4.65448e-08	7.93468e-08	0	4.49728e-07	0	8.29624e-08	0	9.05404e-08	9.02792e-08	1.12253e-07	8.14904e-08	1.35487e-07	7.35189e-08	5.0855e-07
K05921	2.23075e-05	4.46592e-05	2.71345e-05	2.59888e-05	6.60727e-05	6.70662e-05	3.33602e-05	7.37167e-05	6.17633e-05	5.01066e-05	3.66045e-05	4.25821e-05	4.97712e-05	3.78662e-05	6.2219e-05	5.06418e-05	6.59739e-05	1.81e-05	5.03708e-05	4.27459e-05	6.67918e-05	4.12808e-05	3.3093e-05	5.10164e-05	5.93664e-05	7.17215e-05	6.25776e-05	6.14077e-05	4.61442e-05	3.32902e-05	3.3179e-05	5.03481e-05	4.89425e-05	5.85104e-05	5.67625e-05	2.62512e-05	7.53794e-06	4.43641e-06	0.000128037	0.000285657	0.000156882	0.000261844	0.000329869	0.000319137	0.000145547	0.00020177	9.93117e-05	0.000243274	0.000238459
K00349	3.30574e-05	3.36824e-05	4.34967e-05	7.46488e-06	3.30364e-05	5.69116e-05	9.04575e-06	1.39431e-05	3.88988e-05	3.74466e-05	2.44312e-05	3.8151e-05	3.58596e-05	4.86619e-05	3.96684e-05	3.60731e-05	2.19134e-05	4.43627e-06	4.31288e-05	2.87289e-05	4.8707e-05	1.69274e-05	6.58932e-06	3.57263e-05	2.11355e-05	2.90281e-05	1.5311e-05	4.76323e-05	1.67189e-05	1.15721e-05	2.69243e-05	3.04588e-05	3.33151e-05	3.53856e-05	4.03066e-05	1.8199e-05	0.000535749	0.000547158	5.96789e-05	4.807e-05	0.000185006	0.000157916	6.81166e-05	4.72762e-05	0.00015089	9.43251e-05	0.000284996	5.22352e-05	8.75722e-05
K00698	0	0	0	1.10591e-07	0	5.73706e-08	0	1.21245e-07	2.90651e-07	2.13371e-07	0	1.08076e-07	2.21698e-07	2.16999e-07	0	1.99116e-07	0	7.60503e-08	2.86809e-07	7.72283e-08	7.39666e-08	9.22477e-08	0	7.40441e-08	0	0	0	0	0	0	0	0	0	5.17333e-08	9.12947e-08	0	1.58694e-07	0	0	0	0	0	0	0	0	0	0	0	0
K00340	0.000867012	0.000819203	0.000630673	0.000996146	0.000785581	0.000791829	0.000837534	0.000848834	0.000772259	0.000824749	0.000886666	0.000843212	0.000832808	0.000829694	0.000838804	0.000821651	0.000894245	0.000980643	0.000716018	0.000836112	0.000767884	0.000889775	0.000936305	0.00083444	0.000894451	0.000833066	0.000894213	0.000797442	0.000915319	0.000986198	0.000939284	0.000893625	0.000853753	0.000834511	0.000358263	0.000198281	0.000630331	0.000631203	0.000457328	0.000480528	0.000551866	0.000507497	0.00049598	0.000490607	0.00052842	0.000508581	0.000567689	0.000514816	0.000516152
K00341	0.000885218	0.000835894	0.000648899	0.00100671	0.000791975	0.000806631	0.000875513	0.00085435	0.000789747	0.000838796	0.000921622	0.000872555	0.000852928	0.000832081	0.000853577	0.000850456	0.000918307	0.000991721	0.000735736	0.000865768	0.000780976	0.000898354	0.000943334	0.000840511	0.00090891	0.00083633	0.000906906	0.000808524	0.000928444	0.00100608	0.000957965	0.000901195	0.000864171	0.000853911	0.000363079	0.000199817	0.0006316	0.000631368	0.000458408	0.000480815	0.000552364	0.000507935	0.000496735	0.00049145	0.000530283	0.000509356	0.000568976	0.000515	0.000516051
K00690	5.29416e-05	3.37575e-05	3.77903e-05	7.96253e-06	2.00237e-05	3.61435e-05	2.59183e-05	1.71561e-05	3.26013e-05	3.02987e-05	4.15922e-05	3.08558e-05	3.91851e-05	3.1302e-05	4.90831e-05	2.96019e-05	3.50428e-05	5.57702e-06	4.42044e-05	3.82666e-05	3.12879e-05	1.3053e-05	5.89378e-06	2.92104e-05	1.61174e-05	1.44052e-05	1.33354e-05	3.66732e-05	1.85998e-05	3.14974e-05	3.13978e-05	1.92823e-05	2.69009e-05	3.15573e-05	1.5406e-05	2.0247e-05	3.7293e-06	4.43641e-06	3.65179e-05	7.65666e-06	4.23108e-06	4.86821e-06	4.07432e-06	6.19917e-06	1.19886e-05	9.7381e-06	3.79362e-06	1.61742e-06	3.17843e-06
K00343	0.000888884	0.00083424	0.00064983	0.00104757	0.000793153	0.000803647	0.000873845	0.000858776	0.000790183	0.000840681	0.000912154	0.00086245	0.00085592	0.000832678	0.000857075	0.000850788	0.00091728	0.00102554	0.000730537	0.000861366	0.000783971	0.000911269	0.00104378	0.000848434	0.000915459	0.000840551	0.000916982	0.000807116	0.000939854	0.00101024	0.000959208	0.000903266	0.000865376	0.000856808	0.000331742	0.000190787	0.000631045	0.000629889	0.000467717	0.000482946	0.000556429	0.000509248	0.000499451	0.000494459	0.000531855	0.000511923	0.000568976	0.000514522	0.000516966
K00344	0.000500708	0.000654701	0.00058607	0.000711541	0.00078732	0.000699462	0.00078698	0.000799305	0.000778896	0.000674038	0.000603129	0.000626519	0.000651847	0.000674865	0.000571135	0.000684427	0.000496065	0.000997932	0.000751331	0.000584773	0.000743438	0.000716949	0.000688108	0.000707343	0.000670084	0.000798859	0.000662473	0.0007023	0.000619311	0.000521072	0.000546397	0.00065449	0.000661559	0.000684432	0.00099518	0.000775063	0.00132414	0.00129773	0.000963497	0.00123077	0.00125713	0.00127022	0.00130067	0.00134504	0.00124278	0.00125446	0.00132221	0.00140454	0.00136874
K00697	0.000292919	0.000277729	0.000179111	0.000232738	0.000275845	0.00024044	0.000242247	0.000261828	0.000233005	0.000260953	0.000274703	0.000272731	0.000251516	0.000250905	0.000260189	0.000242291	0.000295948	0.000117574	0.000201842	0.000273041	0.000217314	0.000210094	0.000148003	0.000223354	0.000273911	0.000249023	0.000306764	0.000241651	0.000286144	0.000317867	0.000301883	0.000285484	0.000284364	0.000260219	0.000201624	0.000111754	7.05393e-05	6.38351e-05	0.000198375	0.000216286	0.000173391	0.000188274	0.000220858	0.000232048	0.00025221	0.00025372	0.000183584	0.000253677	0.000272989
K00346	3.03855e-05	3.30809e-05	4.29727e-05	6.63545e-06	3.25876e-05	5.55921e-05	7.50605e-06	1.35794e-05	3.81721e-05	3.62375e-05	2.236e-05	3.69081e-05	3.44186e-05	4.78482e-05	3.72868e-05	3.41483e-05	1.91567e-05	4.15742e-06	4.20892e-05	2.76477e-05	4.73016e-05	1.66507e-05	6.22324e-06	3.39862e-05	2.01148e-05	2.8941e-05	1.45208e-05	4.62241e-05	1.60502e-05	1.06757e-05	2.60958e-05	2.99589e-05	3.26154e-05	3.45579e-05	3.90969e-05	1.81525e-05	0.000535035	0.000547076	5.9499e-05	4.807e-05	0.000185006	0.000157916	6.81166e-05	4.72461e-05	0.000150778	9.40399e-05	0.000284996	5.22352e-05	8.75214e-05
K00347	3.30574e-05	3.39079e-05	4.35549e-05	7.46488e-06	3.30924e-05	5.70837e-05	9.23821e-06	1.43069e-05	3.93347e-05	3.76955e-05	2.48116e-05	3.8151e-05	3.6303e-05	4.93129e-05	3.98544e-05	3.62722e-05	2.22872e-05	4.46162e-06	4.36308e-05	2.90378e-05	4.89289e-05	1.71581e-05	6.66253e-06	3.59114e-05	2.13481e-05	2.91586e-05	1.54098e-05	4.76323e-05	1.68443e-05	1.17351e-05	2.72556e-05	3.06374e-05	3.35483e-05	3.5696e-05	4.02838e-05	1.82455e-05	0.00053567	0.000547158	6.03535e-05	4.83003e-05	0.000185089	0.000157916	6.82675e-05	4.74267e-05	0.000150913	9.43251e-05	0.000285064	5.2272e-05	8.75722e-05
K09116	0.000150871	0.000113603	0.000116574	6.9451e-05	3.69626e-05	8.67444e-05	8.50686e-05	4.87403e-05	8.21089e-05	8.84422e-05	8.63545e-05	9.09463e-05	0.000103755	8.22967e-05	0.000106204	9.96574e-05	0.000153908	4.06869e-05	9.37864e-05	0.000151831	7.50391e-05	4.63083e-05	0.000135008	8.66686e-05	8.57751e-05	4.46083e-05	9.74472e-05	8.8836e-05	0.00010466	9.40031e-05	0.000105419	7.19514e-05	8.21021e-05	9.48272e-05	3.42355e-07	3.72358e-07	3.17387e-07	0	6.70094e-06	2.01491e-06	1.24444e-06	1.42217e-06	1.65991e-06	1.86577e-06	1.23478e-06	8.475e-06	1.96456e-06	3.38187e-06	4.11925e-06
K09117	0.000442733	0.000478695	0.00041744	0.000445957	0.00046537	0.000523851	0.000488022	0.000493587	0.000511303	0.000487126	0.000432829	0.000479427	0.000481085	0.000517921	0.00047803	0.000502933	0.000392479	0.000550579	0.000510519	0.00045082	0.000514622	0.000482963	0.000513747	0.000496132	0.000444015	0.000518109	0.000448366	0.000521016	0.000471181	0.000424135	0.000440895	0.000481342	0.00048787	0.000484017	0.000336101	0.000182595	0.000626284	0.000628821	0.000419731	0.000454334	0.000528554	0.000478452	0.000459915	0.000466894	0.000494946	0.000494769	0.000554479	0.000472874	0.000487953
K05337	0.000435525	0.000353214	0.000404455	0.000301802	0.00028639	0.000284558	0.000295687	0.000295231	0.000258728	0.000321194	0.000369342	0.000330119	0.000350283	0.000315136	0.000369779	0.000316328	0.000467844	0.00013073	0.000297241	0.000399425	0.000259992	0.000310091	0.000304097	0.000309726	0.00034191	0.000238796	0.00037107	0.000283161	0.000369948	0.000420712	0.000425072	0.000316408	0.000316163	0.000324161	0.000557034	0.000541595	8.41076e-05	3.86132e-05	0.000307524	8.66412e-05	4.39701e-05	2.92093e-05	4.69905e-05	5.29638e-05	0.000243387	0.000131729	6.14432e-05	6.01385e-05	9.17423e-05
K09118	0.00011334	8.14993e-05	0.000189883	8.15607e-05	8.49186e-05	7.40081e-05	8.49403e-05	8.49319e-05	8.42887e-05	8.83711e-05	7.38853e-05	7.09522e-05	9.36674e-05	9.96566e-05	8.45837e-05	8.26994e-05	9.26064e-05	5.53139e-05	0.000131681	9.18244e-05	9.41964e-05	8.59287e-05	0.000139291	0.000100515	4.12078e-05	5.4618e-05	5.53666e-05	6.60607e-05	4.46813e-05	4.2825e-05	4.73867e-05	5.01696e-05	5.00698e-05	7.33579e-05	0.000355958	0.000448133	4.20538e-05	2.17713e-05	0.000208089	5.636e-05	2.54695e-05	1.88165e-05	2.60756e-05	3.235e-05	0.000147478	7.34636e-05	3.66491e-05	2.80107e-05	4.65069e-05
K09119	3.47973e-06	1.27813e-06	2.8532e-06	4.31304e-06	8.41333e-07	1.72112e-06	2.56617e-06	2.42489e-07	1.79235e-06	2.09815e-06	1.69074e-06	1.94538e-06	2.2724e-06	2.11574e-06	5.87955e-06	2.19027e-06	6.82166e-06	7.60503e-07	3.15489e-06	3.47527e-06	1.47933e-06	1.84495e-06	9.62773e-06	1.99919e-06	3.23198e-06	2.61122e-07	4.00062e-06	1.22448e-06	1.29572e-06	1.71137e-06	1.73972e-06	4.64202e-07	5.44237e-07	2.0176e-06	0	0	7.93468e-08	0	4.49728e-08	1.15138e-07	0	0	0	0	2.24506e-08	0	0	3.67595e-08	2.54275e-08
K02106	1.7088e-05	1.74427e-05	1.51394e-05	3.98127e-06	1.16665e-05	1.51458e-05	1.43706e-05	1.09726e-05	1.17229e-05	1.10597e-05	1.22579e-05	1.37257e-05	1.83455e-05	7.8662e-06	2.00575e-05	1.39049e-05	6.11146e-05	1.67311e-06	8.92692e-06	2.95012e-05	7.87744e-06	6.04222e-06	3.22144e-06	1.05883e-05	3.52116e-05	7.18085e-06	2.87946e-05	1.48162e-05	1.5256e-05	1.22648e-05	2.21607e-05	9.35546e-06	1.19343e-05	1.48992e-05	1.06587e-05	3.39777e-06	1.69802e-05	1.05159e-05	1.59653e-05	4.5537e-05	6.79462e-05	3.53356e-05	4.62058e-05	3.83686e-05	7.20664e-06	8.9232e-06	1.37519e-05	4.30086e-06	8.77248e-06
K05823	6.2138e-08	2.25552e-07	2.91143e-07	0	2.80444e-07	3.44224e-07	8.9816e-07	2.42489e-07	3.39093e-07	5.33427e-07	8.4537e-08	2.70191e-07	3.32547e-07	2.16999e-07	3.72123e-08	1.99116e-07	9.34474e-08	1.52101e-07	3.2266e-07	1.54457e-07	3.69833e-08	2.30619e-07	7.32146e-08	3.7022e-08	1.27578e-07	1.74081e-07	4.93904e-08	3.67344e-07	4.17973e-08	8.14938e-08	0	7.14158e-08	3.88741e-08	1.552e-07	6.8471e-08	4.65448e-08	1.11085e-06	1.64312e-07	1.70897e-06	0	1.65925e-07	5.4699e-08	6.03603e-08	9.02792e-08	4.49012e-08	4.07452e-07	6.77433e-08	1.47038e-07	5.0855e-08
K05820	8.32649e-05	0.000118866	0.000113255	8.11183e-05	0.000161199	0.000124207	0.000159616	0.000141553	0.000150412	0.000143421	0.000133273	0.000139905	0.000123652	0.000131338	0.000126113	0.000132644	0.00010111	9.48854e-05	0.000152116	0.000118777	0.000130218	0.000134682	5.71806e-05	0.000123024	0.000160196	0.000167858	0.000137849	0.000131448	0.000122383	0.000113358	0.000106289	0.000131119	0.000142551	0.000123643	4.43007e-05	3.76082e-05	4.74494e-05	6.52317e-05	0.000116614	0.000138856	0.000173226	0.000113446	0.000112119	0.000115046	7.86669e-05	9.09433e-05	0.000130541	0.000156044	9.43359e-05
K05826	6.63634e-05	5.2328e-05	2.91143e-05	0.000112803	5.91177e-05	4.71586e-05	0.000103224	8.34163e-05	5.63863e-05	5.36628e-05	5.42305e-05	5.91178e-05	6.82276e-05	6.11936e-05	6.87684e-05	7.54648e-05	7.66269e-05	0.000254337	4.96537e-05	5.29786e-05	5.64365e-05	0.000104055	0.000117473	6.99716e-05	5.01383e-05	7.64652e-05	8.55441e-05	3.8816e-05	6.16928e-05	5.04854e-05	4.60612e-05	4.6206e-05	5.13527e-05	5.90795e-05	9.67723e-06	6.70245e-06	3.80865e-06	1.06803e-06	2.05975e-05	4.2601e-06	7.88143e-06	2.24266e-06	4.91936e-06	4.90517e-06	1.58052e-05	8.39351e-06	4.33557e-06	1.49611e-05	5.23806e-06
K05827	6.12681e-05	5.89441e-05	3.41219e-05	7.581e-05	6.50631e-05	4.80766e-05	8.42987e-05	7.9779e-05	4.99919e-05	5.67922e-05	4.67912e-05	5.82532e-05	5.91934e-05	4.59494e-05	8.29835e-05	7.24449e-05	0.000114193	0.000106622	4.27703e-05	6.30955e-05	4.51566e-05	5.08746e-05	0.000110554	4.90912e-05	6.71062e-05	0.00010001	0.000118241	4.04078e-05	6.52038e-05	5.06077e-05	4.94578e-05	4.57061e-05	5.18192e-05	5.40096e-05	1.01109e-05	6.70245e-06	4.44342e-06	1.31449e-06	2.1407e-05	4.72065e-06	7.96439e-06	2.29736e-06	4.859e-06	5.23619e-06	1.66583e-05	8.43425e-06	4.5388e-06	1.50346e-05	4.65323e-06
K02100	1.24276e-07	0	4.65828e-07	0	3.92622e-07	4.01594e-07	5.77388e-07	1.21245e-07	3.39093e-07	2.84494e-07	8.4537e-08	2.16153e-07	2.21698e-07	2.16999e-07	2.45601e-06	2.65488e-07	9.34474e-08	7.60503e-08	3.58511e-07	1.15842e-07	1.47933e-07	9.22477e-08	1.09822e-07	2.96176e-07	0	3.91683e-07	4.93904e-08	2.44896e-07	0	4.07469e-08	4.14219e-08	3.57079e-08	3.88741e-08	3.104e-07	7.00687e-06	3.25813e-07	7.93468e-08	8.21558e-08	1.70897e-06	2.30276e-07	6.63699e-07	1.42217e-06	1.08648e-06	1.47456e-06	5.7249e-06	4.31899e-06	1.08389e-06	1.91149e-06	7.88252e-07
K02101	0	0	0	0	0	0	0	0	0	3.55618e-08	0	5.40382e-08	0	0	0	0	0	0	0	0	0	0	0	0	0	0	0	0	0	0	0	0	0	0	0	0	0	0	0	0	0	0	0	0	0	0	0	0	0
K00524	9.38284e-06	9.92427e-06	3.95954e-06	2.21182e-06	2.1482e-05	4.53228e-06	1.21893e-06	1.69742e-06	4.65041e-06	2.84494e-06	1.05671e-06	2.91806e-06	2.38325e-06	5.42496e-06	3.34911e-06	1.29425e-06	2.99032e-06	7.60503e-07	4.30213e-06	6.95055e-06	1.62357e-05	2.30619e-05	7.13843e-06	7.25632e-06	1.40336e-06	6.44101e-06	2.42013e-06	5.32649e-06	1.08673e-06	1.3854e-06	3.89366e-06	3.78504e-06	5.59787e-06	3.62133e-06	4.13108e-05	5.33868e-05	3.01518e-06	8.21558e-06	8.9181e-05	2.55606e-05	7.88143e-06	8.09545e-06	9.53692e-06	1.33613e-05	2.80857e-05	8.31202e-06	6.0969e-06	1.28658e-06	5.95003e-06
K00525	0.000845636	0.00082003	0.000760872	0.000886219	0.000858497	0.000814777	0.000859411	0.000811551	0.000807041	0.000851172	0.000896683	0.000879202	0.000839238	0.000789441	0.000870062	0.000854804	0.000927372	0.000727167	0.000772447	0.000854647	0.00079699	0.000913021	0.000888386	0.000825962	0.000911207	0.000838245	0.000931898	0.00080981	0.000895633	0.000947814	0.000911987	0.000866452	0.000860362	0.000844599	0.000627172	0.000578784	0.000645089	0.000639583	0.000614643	0.000755246	0.000710241	0.000745985	0.000714756	0.000711009	0.000660429	0.000719804	0.000642342	0.000715376	0.000693611
K00526	0.000114769	0.000157435	0.000136779	0.000164283	0.000218242	0.000199822	0.000217098	0.000205025	0.000223075	0.000189758	0.000150941	0.00018989	0.00017819	0.000173707	0.000165372	0.00019593	0.00011223	0.000289194	0.000208151	0.000142718	0.000211951	0.000236246	0.000147857	0.000193625	0.000184946	0.000225653	0.000170743	0.000203019	0.000155402	0.00012656	0.000133379	0.000171469	0.000184574	0.000187896	0.000232345	0.000124181	0.00060129	0.00062118	0.000317913	0.000442705	0.000507979	0.000483977	0.000448718	0.000442518	0.00043305	0.000419105	0.000536662	0.000468095	0.000459983
K00527	0.000354373	0.000327952	0.000281593	0.000271556	0.000242416	0.000282608	0.000261942	0.000226849	0.000260472	0.000307041	0.000349095	0.000325796	0.000309768	0.000257523	0.000315933	0.000308563	0.000394535	0.000112757	0.000235255	0.000371082	0.000235879	0.00028214	0.000248893	0.000262893	0.000352882	0.000270174	0.000356994	0.000290875	0.000386082	0.0004179	0.00040171	0.000339546	0.000313442	0.000311849	2.33486e-05	2.14571e-05	5.39558e-06	1.64312e-06	6.66946e-05	4.17375e-05	2.4391e-05	3.55544e-05	4.01094e-05	4.70354e-05	4.19826e-05	0.000120646	2.5065e-05	7.27102e-05	5.77458e-05
K00520	0.00056005	0.000563428	0.000538206	0.000568547	0.000554158	0.000525343	0.000548583	0.000560817	0.000518134	0.000548007	0.000552534	0.000529791	0.000529082	0.000517813	0.000519894	0.000522778	0.000558068	0.000605487	0.000508548	0.000562763	0.000498867	0.000553348	0.000503753	0.000517642	0.00057019	0.00059044	0.000574213	0.000530567	0.000567524	0.000581662	0.000570421	0.000563363	0.000558854	0.000529129	0.000535238	0.000527259	0.000620968	0.000594562	0.000394411	0.00024202	0.000376815	0.00030172	0.000277446	0.000298674	0.000426629	0.000306037	0.000418789	0.000319881	0.000315606
K00522	0	0	0	0	0	0	0	0	0	0	0	0	0	0	0	0	0	0	0	0	0	0	0	0	0	0	0	0	0	0	0	0	0	0	0	0	0	0	0	0	0	0	0	0	0	0	0	0	0
K00523	4.35587e-05	8.77395e-05	9.96873e-05	3.81538e-05	0.00012261	0.000118929	0.000103224	0.00011203	0.000138156	0.000117105	9.46391e-05	0.000125801	9.85448e-05	0.000103074	0.000104083	0.000114126	8.19066e-05	2.45135e-05	0.000129064	8.43719e-05	0.000126668	0.000115217	3.20314e-05	0.000104032	0.000120349	0.000133346	9.04338e-05	0.000131876	8.20899e-05	7.82748e-05	7.73762e-05	0.00010973	0.000113901	0.000109933	6.85623e-05	4.49157e-05	4.28473e-06	9.8587e-07	0.000135908	0.000342017	0.000215785	0.000256976	0.000289941	0.000263254	0.000132256	0.000202952	9.39599e-05	0.000195597	0.000208658
K02451	2.00084e-05	1.74427e-05	1.47318e-05	9.06844e-06	1.72754e-05	2.24319e-05	5.77388e-06	2.34002e-05	1.97643e-05	2.22261e-05	1.31455e-05	1.95078e-05	2.1283e-05	3.66185e-05	2.8393e-05	1.72235e-05	1.65869e-05	4.94327e-06	2.8645e-05	1.42872e-05	2.48158e-05	1.30069e-05	8.30986e-06	2.80997e-05	1.20774e-05	1.68424e-05	1.28415e-05	1.97141e-05	1.32915e-05	6.88623e-06	1.36278e-05	1.98893e-05	2.08365e-05	1.57269e-05	1.51321e-05	1.60114e-05	4.76081e-07	1.64312e-07	6.16127e-05	5.87778e-05	2.67969e-05	5.83091e-05	7.33377e-05	7.67072e-05	4.53727e-05	7.52971e-05	2.09327e-05	9.53908e-05	5.62456e-05
K00528	0.00038973	0.000337951	0.00030733	0.000367217	0.000318248	0.000379965	0.000406225	0.000358096	0.000391313	0.000382929	0.000330117	0.000373188	0.00040144	0.000401881	0.000396758	0.000409581	0.000347718	0.000445097	0.000390131	0.000358648	0.000394759	0.000321437	0.000432296	0.0004018	0.000336339	0.000309299	0.000353438	0.000369303	0.00035603	0.000316155	0.000327358	0.000321478	0.000340421	0.000367255	0.000326287	0.000179523	0.00120306	0.0012385	0.000400438	0.000508909	0.000783497	0.000658303	0.000546351	0.000515253	0.000622241	0.000541178	0.000937635	0.000576241	0.000590324
K00529	6.66741e-05	0.000111347	6.7021e-05	6.40321e-05	0.000175558	0.000136427	0.000137483	0.000199266	0.000168917	0.000129481	8.64813e-05	0.000115372	0.000122433	0.0001117	0.000105609	0.000127368	9.72787e-05	6.35527e-05	0.000149571	9.24423e-05	0.000147082	9.26167e-05	6.79432e-05	0.000119026	0.000111971	0.000167205	0.000134441	0.000133285	9.20377e-05	6.03462e-05	6.58195e-05	0.000109695	0.000104144	0.000129023	0.000206349	0.000126322	7.02219e-05	6.10418e-05	0.00025567	0.000349386	0.000259341	0.000302759	0.000379213	0.000411131	0.000300816	0.000378115	0.000253224	0.000405898	0.000425732
K00025	4.34966e-07	4.51103e-07	8.152e-07	1.65886e-07	1.12178e-06	8.60559e-07	0	1.21245e-07	7.75069e-07	7.11236e-07	1.69074e-07	2.70191e-07	4.43396e-07	1.19349e-06	1.07916e-06	3.31859e-07	1.86895e-07	7.60503e-08	1.79255e-06	3.86141e-07	9.24582e-07	5.53486e-07	7.32146e-08	1.18471e-06	5.10313e-07	1.26209e-06	9.87808e-08	1.04081e-06	3.76176e-07	8.14938e-08	4.55641e-07	6.7845e-07	4.66489e-07	7.76e-07	1.09554e-06	6.51627e-07	3.17387e-07	1.64312e-07	5.39673e-07	1.15138e-07	0	2.18796e-07	1.20721e-07	1.80558e-07	7.18419e-07	7.74159e-07	3.38716e-07	8.82227e-07	9.40817e-07
K14215	3.72828e-07	4.51103e-07	7.56971e-07	5.52954e-08	6.73067e-07	6.88447e-07	2.56617e-07	4.84978e-07	4.84418e-07	7.46798e-07	4.22685e-07	4.32306e-07	6.65094e-07	3.25498e-07	1.48849e-07	5.30975e-07	1.40171e-07	0	4.30213e-07	3.86141e-07	1.47933e-07	4.61238e-07	1.46429e-07	1.48088e-07	2.55157e-07	6.09284e-07	1.97562e-07	4.28568e-07	1.67189e-07	2.03735e-07	2.0711e-07	2.14247e-07	2.33245e-07	6.208e-07	1.36942e-06	5.11992e-07	1.58694e-06	3.28623e-07	5.84646e-07	3.45413e-07	0	1.09398e-07	3.01801e-08	6.01861e-08	1.34704e-07	4.07452e-08	1.35487e-07	3.67595e-08	2.54275e-07
K14213	0	0	0	0	0	0	0	0	0	0	0	0	0	0	0	0	0	0	0	0	0	0	0	0	0	0	0	0	0	0	0	0	0	0	0	0	0	0	0	0	0	0	0	0	0	0	0	0	0
K03453	0.000244389	0.000236904	0.000206828	0.000121982	0.000181504	0.000247267	0.000166095	0.000178411	0.000206314	0.000208499	0.00020496	0.000210263	0.000213717	0.000214503	0.000225991	0.000207213	0.000216004	8.6672e-05	0.000203311	0.00024771	0.000206589	0.000185095	0.000164257	0.000193736	0.000212588	0.00018779	0.000208526	0.000248692	0.000245058	0.000212006	0.000245549	0.000214212	0.000232389	0.000219298	0.000182498	9.928e-05	0.00112307	0.00116801	0.000158889	0.000161941	0.000477366	0.000384315	0.000240505	0.000207702	0.000393986	0.00025209	0.000707375	0.000247759	0.000267904
K00796	0.000617279	0.000611545	0.000601093	0.000596803	0.000615688	0.000615701	0.00061062	0.000604162	0.000592782	0.000609103	0.000613696	0.000627708	0.000608672	0.000610959	0.000617018	0.00062134	0.000631658	0.000567614	0.000584875	0.00061354	0.000605564	0.000627515	0.000603618	0.000603237	0.000616331	0.000613767	0.000626468	0.000616281	0.000614295	0.00062901	0.000637939	0.000618996	0.000610246	0.000608798	0.000735835	0.000644785	0.000691428	0.000661765	0.000653409	0.000584612	0.000680209	0.00054524	0.000549882	0.000560242	0.000662225	0.000584734	0.000608606	0.000540401	0.000552336
K05339	0	0	0	0	0	0	0	0	0	3.55618e-08	0	5.40382e-08	0	0	0	0	0	0	0	0	0	9.22477e-08	0	0	0	0	0	0	0	0	0	0	0	0	0	0	0	0	4.49728e-08	0	0	5.4699e-08	3.01801e-08	0	0	4.07452e-08	0	3.67595e-08	2.54275e-08
K00027	0.000251845	0.000197358	0.000247005	0.000245346	0.000203042	0.000160867	0.000201573	0.000179321	0.000146972	0.00019751	0.000236365	0.000203724	0.000203408	0.00014897	0.00023053	0.00019593	0.000348138	9.00689e-05	0.000155594	0.000236859	0.00013902	0.000204744	0.000265513	0.000180705	0.00024006	0.000152756	0.000282118	0.000150978	0.000223532	0.000268481	0.000261869	0.000190787	0.000178626	0.000193121	0.000500751	0.000499099	0.000645565	0.0006349	0.000310987	0.000136726	0.000302647	0.000207255	0.000156273	0.00014881	0.000417334	0.000254331	0.000449748	0.000229673	0.000208353
K00794	0.000604292	0.000602298	0.000592883	0.000601171	0.000601161	0.00060853	0.000585536	0.000579428	0.00058663	0.000597758	0.000603721	0.000608416	0.000598806	0.000595227	0.000609948	0.000607668	0.000626985	0.000567943	0.000580429	0.000603655	0.000609891	0.000613263	0.000615259	0.000605754	0.00061548	0.000600363	0.000620195	0.000609362	0.000610951	0.000621676	0.000626755	0.000608891	0.000607524	0.000608384	0.000593917	0.000580692	0.000639297	0.000642048	0.000599172	0.000642526	0.000627445	0.000631172	0.000623159	0.000609264	0.000604909	0.000596387	0.000620461	0.000565618	0.000581348
K00793	0.000600626	0.000593952	0.000589273	0.000593983	0.00059286	0.000595679	0.000573796	0.000562757	0.000574181	0.000587659	0.000592308	0.000599878	0.000584174	0.000584703	0.000599416	0.000591772	0.000621752	0.000559806	0.000571179	0.000598712	0.00058711	0.000606713	0.000610903	0.000588576	0.000604806	0.000591876	0.000611601	0.000598281	0.000601589	0.000617153	0.000620749	0.000601963	0.000599983	0.000591985	0.000569861	0.000573106	0.000638821	0.000642623	0.000586445	0.00050344	0.000552281	0.000514882	0.000493415	0.000495813	0.000569033	0.000526795	0.00057995	0.000513125	0.000516686
K01347	0	0	0	0	0	0	0	0	0	0	0	0	0	0	0	0	0	0	0	0	0	0	0	0	0	0	0	0	0	0	0	0	0	0	0	0	0	0	0	0	0	0	0	0	0	0	0	0	0
K01346	0	0	0	0	0	0	0	0	0	0	0	0	0	0	0	0	0	0	0	0	0	0	0	0	0	0	0	0	0	0	0	0	0	0	0	0	0	0	0	0	0	0	0	0	0	0	0	0	0
K01344	0	0	0	0	0	0	0	0	0	0	0	0	0	5.42496e-08	0	0	0	0	0	0	0	0	0	0	0	0	0	0	0	0	0	0	0	0	0	0	0	0	4.49728e-08	0	8.29624e-08	5.4699e-08	0	1.20372e-07	2.24506e-08	4.07452e-08	0	0	2.54275e-08
K01343	0	0	0	0	0	0	0	0	0	0	0	0	0	0	0	0	0	0	0	0	0	0	0	0	0	0	0	0	0	0	0	0	0	0	0	0	0	0	0	0	0	0	0	0	0	0	0	0	0
K00791	0.000667921	0.000638687	0.000632245	0.000612286	0.000621409	0.000644272	0.000603756	0.000610042	0.000617633	0.000639046	0.000624813	0.000641326	0.00063849	0.000655227	0.000651998	0.000632391	0.000631471	0.00058148	0.000619829	0.00063582	0.000632932	0.00063471	0.000607389	0.000632262	0.000622795	0.000627345	0.000625974	0.000635076	0.000629175	0.00064319	0.000657863	0.000642599	0.000636602	0.000630785	0.000594739	0.000583439	0.000640091	0.000641719	0.000612484	0.000512363	0.00056373	0.000520188	0.000507901	0.000511582	0.000583738	0.000556498	0.00058476	0.000523455	0.000528256
K01340	9.94208e-07	5.26287e-07	1.04811e-06	2.21182e-07	1.34613e-06	4.58965e-07	1.92463e-07	0	4.84418e-07	3.55618e-07	8.4537e-08	4.32306e-07	1.10849e-07	3.25498e-07	2.97699e-07	3.31859e-07	6.54132e-07	5.07002e-08	2.79638e-06	8.49511e-07	9.61565e-07	3.22867e-07	1.46429e-07	4.44264e-07	2.55157e-07	1.74081e-07	9.87808e-08	1.83672e-07	0	8.14938e-08	8.28439e-08	7.14158e-08	3.10993e-07	7.24267e-07	3.19531e-07	0	3.17387e-07	1.64312e-07	3.59782e-07	5.75689e-08	1.65925e-07	5.4699e-08	1.50901e-07	1.20372e-07	7.6332e-07	2.85216e-07	2.70973e-07	1.10278e-07	0
K00790	0.000619392	0.000612147	0.000611924	0.000604544	0.000603573	0.000613693	0.000598816	0.000586885	0.000597966	0.00060928	0.000610484	0.000616036	0.000609836	0.000607433	0.000615678	0.00061248	0.000613669	0.000581176	0.000599179	0.000611957	0.000607598	0.000621288	0.000601898	0.000605717	0.00061144	0.000605672	0.000616293	0.000613954	0.000616552	0.000629947	0.000632513	0.000616389	0.000613278	0.000610091	0.000583989	0.000582461	0.000641915	0.000642869	0.000579924	0.000516623	0.000563232	0.000527025	0.000510406	0.00052386	0.000585377	0.000561428	0.000587538	0.000527866	0.000532553
K02694	2.06298e-05	2.34574e-05	0.000112847	8.84726e-06	3.62895e-05	9.12193e-06	5.51727e-06	1.07301e-05	7.60536e-06	9.31719e-06	1.61043e-05	7.83554e-06	7.704e-06	1.05787e-05	5.20973e-06	4.08187e-06	7.14873e-06	1.77451e-06	2.92186e-05	1.48278e-05	2.01929e-05	3.08107e-05	8.63933e-06	1.21802e-05	5.0606e-06	1.49275e-05	5.53172e-06	1.05917e-05	4.17973e-06	4.15619e-06	6.7932e-06	9.56971e-06	1.32561e-05	8.74294e-06	0.000236727	0.000391441	8.33141e-06	1.06803e-05	0.000133884	3.40232e-05	1.29421e-05	1.3456e-05	1.3913e-05	1.93799e-05	5.80123e-05	2.16764e-05	1.69358e-05	5.47716e-06	1.13661e-05
K02696	2.06298e-05	2.34574e-05	0.000112847	8.84726e-06	3.62895e-05	9.12193e-06	5.51727e-06	1.06695e-05	7.55692e-06	9.31719e-06	1.6062e-05	7.83554e-06	7.704e-06	1.05787e-05	5.20973e-06	4.08187e-06	7.14873e-06	1.77451e-06	2.91111e-05	1.48278e-05	2.01929e-05	3.08107e-05	8.63933e-06	1.21802e-05	5.0606e-06	1.49275e-05	5.53172e-06	1.05917e-05	4.13793e-06	4.15619e-06	6.7932e-06	9.56971e-06	1.32561e-05	8.74294e-06	0.000236727	0.000391441	8.33141e-06	1.06803e-05	0.000133884	3.40232e-05	1.29421e-05	1.3456e-05	1.3913e-05	1.93799e-05	5.80123e-05	2.16764e-05	1.69358e-05	5.47716e-06	1.13661e-05
K02697	2.0692e-05	2.35325e-05	0.000112905	8.84726e-06	3.63456e-05	9.1793e-06	5.77388e-06	1.1882e-05	7.79913e-06	9.38832e-06	1.62311e-05	7.88958e-06	7.87028e-06	1.07414e-05	5.20973e-06	4.08187e-06	7.24217e-06	1.77451e-06	2.9362e-05	1.48664e-05	2.02299e-05	3.08107e-05	8.67594e-06	1.21802e-05	5.10313e-06	1.4971e-05	5.72928e-06	1.09591e-05	4.26333e-06	4.19693e-06	6.87604e-06	9.78396e-06	1.32561e-05	8.79467e-06	0.000237298	0.000392233	8.33141e-06	1.06803e-05	0.000134199	3.41384e-05	1.30251e-05	1.3456e-05	1.39432e-05	1.95003e-05	5.82817e-05	2.17579e-05	1.70036e-05	5.47716e-06	1.13915e-05
K02690	2.0692e-05	2.35325e-05	0.000112905	8.84726e-06	3.63456e-05	9.1793e-06	5.83804e-06	1.21851e-05	7.84757e-06	9.42388e-06	1.62734e-05	7.88958e-06	7.87028e-06	1.07414e-05	5.20973e-06	4.08187e-06	7.24217e-06	1.77451e-06	2.9362e-05	1.48664e-05	2.02299e-05	3.08107e-05	8.67594e-06	1.22173e-05	5.10313e-06	1.4971e-05	5.72928e-06	1.09591e-05	4.26333e-06	4.19693e-06	6.91746e-06	9.78396e-06	1.32561e-05	8.89814e-06	0.000237526	0.000392652	8.33141e-06	1.06803e-05	0.000134244	3.44262e-05	1.30251e-05	1.3456e-05	1.39734e-05	1.95304e-05	5.83715e-05	2.17987e-05	1.70036e-05	5.47716e-06	1.13915e-05
K02691	2.06298e-05	2.34574e-05	0.000112847	8.84726e-06	3.62895e-05	9.12193e-06	5.51727e-06	1.07301e-05	7.60536e-06	9.31719e-06	1.61043e-05	7.83554e-06	7.704e-06	1.05787e-05	5.20973e-06	4.08187e-06	7.14873e-06	1.77451e-06	2.92186e-05	1.48664e-05	2.02299e-05	3.08107e-05	8.63933e-06	1.21802e-05	5.0606e-06	1.49275e-05	5.53172e-06	1.05917e-05	4.17973e-06	4.19693e-06	6.7932e-06	9.56971e-06	1.32561e-05	8.74294e-06	0.000236727	0.000391441	8.33141e-06	1.06803e-05	0.000133884	3.40232e-05	1.29421e-05	1.3456e-05	1.3913e-05	1.941e-05	5.80348e-05	2.20839e-05	1.69358e-05	5.47716e-06	1.13661e-05
K02692	2.06298e-05	2.34574e-05	0.000112847	8.84726e-06	3.62895e-05	9.12193e-06	5.51727e-06	1.07301e-05	7.60536e-06	9.31719e-06	1.61043e-05	7.83554e-06	7.704e-06	1.05787e-05	5.20973e-06	4.08187e-06	7.14873e-06	1.77451e-06	2.92186e-05	1.48278e-05	2.01929e-05	3.08107e-05	8.63933e-06	1.21802e-05	5.0606e-06	1.49275e-05	5.53172e-06	1.05917e-05	4.17973e-06	4.15619e-06	6.7932e-06	9.56971e-06	1.32561e-05	8.74294e-06	0.000236727	0.000391441	8.33141e-06	1.06803e-05	0.000133884	3.40232e-05	1.29421e-05	1.3456e-05	1.3913e-05	1.93799e-05	5.80123e-05	2.16764e-05	1.69358e-05	5.47716e-06	1.13661e-05
K02693	2.06298e-05	2.34574e-05	0.000112847	8.84726e-06	3.62895e-05	9.12193e-06	5.51727e-06	1.07301e-05	7.60536e-06	9.35275e-06	1.61043e-05	7.83554e-06	7.704e-06	1.05787e-05	5.20973e-06	4.08187e-06	7.14873e-06	1.77451e-06	2.92186e-05	1.48278e-05	2.01929e-05	3.08107e-05	8.63933e-06	1.21802e-05	5.0606e-06	1.49275e-05	5.53172e-06	1.05917e-05	4.17973e-06	4.15619e-06	6.7932e-06	9.56971e-06	1.32561e-05	8.74294e-06	0.000236727	0.000391441	8.33141e-06	1.06803e-05	0.000133884	3.40232e-05	1.29421e-05	1.3456e-05	1.3913e-05	1.93799e-05	5.80123e-05	2.16764e-05	1.69358e-05	5.47716e-06	1.13661e-05
K02698	3.38031e-05	3.76671e-05	0.000222025	1.56486e-05	5.52476e-05	1.39411e-05	1.07138e-05	2.24303e-05	1.13354e-05	1.62873e-05	3.15323e-05	1.32394e-05	1.37453e-05	1.68174e-05	7.77738e-06	7.03542e-06	1.19145e-05	3.32086e-06	5.52465e-05	2.38249e-05	2.47048e-05	4.14653e-05	1.05795e-05	1.75114e-05	8.84543e-06	2.36751e-05	9.18661e-06	1.66529e-05	7.39812e-06	6.96772e-06	1.0107e-05	1.60685e-05	2.0992e-05	1.43301e-05	0.00043858	0.000735407	1.36476e-05	1.33092e-05	0.000188121	4.62278e-05	1.92473e-05	1.99104e-05	1.96774e-05	2.72041e-05	9.16882e-05	3.62225e-05	2.87909e-05	9.85154e-06	1.7367e-05
K02699	2.06298e-05	2.34574e-05	0.000112847	8.84726e-06	3.62895e-05	9.12193e-06	5.51727e-06	1.07301e-05	7.60536e-06	9.31719e-06	1.61043e-05	7.83554e-06	7.704e-06	1.05787e-05	5.20973e-06	4.08187e-06	7.14873e-06	1.77451e-06	2.92186e-05	1.48278e-05	2.01929e-05	3.08107e-05	8.63933e-06	1.21802e-05	5.0606e-06	1.49275e-05	5.53172e-06	1.05917e-05	4.17973e-06	4.15619e-06	6.7932e-06	9.56971e-06	1.32561e-05	8.74294e-06	0.000236727	0.000391441	8.33141e-06	1.06803e-05	0.000133884	3.40232e-05	1.29421e-05	1.3456e-05	1.3913e-05	1.93799e-05	5.80123e-05	2.16764e-05	1.69358e-05	5.47716e-06	1.13661e-05
K00836	3.13176e-05	4.56366e-05	5.07171e-05	1.92981e-05	5.05922e-05	4.95108e-05	2.64957e-05	3.14024e-05	6.09398e-05	4.61592e-05	3.75344e-05	3.74485e-05	3.43632e-05	3.7595e-05	4.40966e-05	3.47125e-05	3.01368e-05	9.17673e-06	6.40659e-05	4.23983e-05	5.3182e-05	4.72308e-05	1.43501e-05	4.89431e-05	5.89837e-05	6.13201e-05	4.26239e-05	6.00607e-05	3.51515e-05	2.90933e-05	3.8481e-05	4.32422e-05	4.5405e-05	4.39216e-05	7.09131e-05	5.33403e-05	0.000587008	0.000646895	0.000133164	9.99396e-05	0.00029012	0.000221859	0.000168375	0.000162864	0.000226324	0.000162247	0.000480639	0.000210705	0.00018768
K00837	0.000579002	0.000581697	0.000575007	0.000896062	0.000557411	0.00059981	0.000698383	0.000722012	0.000616858	0.000604622	0.00061247	0.00055762	0.000619701	0.000702099	0.000539319	0.000628276	0.000397572	0.00114557	0.00061205	0.000534111	0.000637851	0.000689782	0.00101421	0.000678021	0.000527366	0.000635919	0.000501411	0.000596567	0.000607482	0.000582803	0.000526141	0.000626459	0.000577747	0.000594985	0.000388253	0.000453439	6.17318e-05	2.78508e-05	0.00025531	0.000130048	0.000101048	9.73642e-05	0.000122773	0.00014547	0.000243611	0.000225973	0.000121667	0.000205485	0.000235128
K00835	3.2871e-05	2.3307e-05	0.000118146	1.07826e-05	2.5857e-05	1.50311e-05	1.39215e-05	1.84292e-05	1.60827e-05	1.86344e-05	2.54034e-05	1.58332e-05	1.96757e-05	1.82821e-05	2.01691e-05	1.34071e-05	1.3363e-05	5.85587e-06	4.1408e-05	1.89209e-05	1.51631e-05	1.62817e-05	5.41788e-06	1.39203e-05	1.0589e-05	1.36219e-05	1.02238e-05	1.44489e-05	8.35946e-06	7.25295e-06	1.37107e-05	1.3569e-05	1.70269e-05	1.72272e-05	0.00023837	0.000356812	0.00054059	0.000549951	9.97046e-05	5.46329e-05	0.00018708	0.000156877	6.73017e-05	4.6253e-05	0.000170176	7.07336e-05	0.000295022	5.51024e-05	9.00641e-05
K00832	3.35545e-05	6.24778e-05	5.91602e-05	3.41725e-05	0.00010253	0.000100513	5.26707e-05	8.77205e-05	0.000118053	9.13938e-05	5.26243e-05	7.12764e-05	7.47676e-05	6.56421e-05	8.40627e-05	7.28432e-05	5.38724e-05	2.11673e-05	0.000103036	5.71103e-05	0.000109655	8.00249e-05	3.53261e-05	8.64094e-05	8.26707e-05	8.74758e-05	6.36642e-05	9.31829e-05	6.03135e-05	4.33955e-05	4.97892e-05	7.67005e-05	7.93032e-05	8.91883e-05	0.000141461	9.08554e-05	0.000580977	0.000611732	0.0002563	0.000427622	0.000468323	0.000489775	0.000495497	0.000472942	0.000383748	0.000419064	0.000533072	0.000508751	0.000465323
K00833	0.000459138	0.000464937	0.000401719	0.00034156	0.000444841	0.000459481	0.000399617	0.000369978	0.000432246	0.000464757	0.00046825	0.000473861	0.000441844	0.000432587	0.000454288	0.000440543	0.000480834	0.00016906	0.000412036	0.000481209	0.000430522	0.000448877	0.000304756	0.000421829	0.000500319	0.00043751	0.000475234	0.000468731	0.000491495	0.000512515	0.000516532	0.000488412	0.000479279	0.000459651	0.000262906	0.000166956	0.00060248	0.000629314	0.00035461	0.000367117	0.000452643	0.000410461	0.000340372	0.000354105	0.000412642	0.000375385	0.000513562	0.000408839	0.000410552
K00830	0.000579499	0.000576209	0.000489527	0.000741345	0.000643957	0.000512377	0.000757919	0.000658843	0.00052385	0.000549074	0.00065495	0.000603175	0.000570484	0.000565607	0.00052075	0.000606573	0.000605726	0.000784357	0.00049876	0.000580602	0.000548721	0.000630928	0.000754916	0.000582134	0.000642824	0.000589265	0.000647063	0.000524322	0.000622362	0.000647143	0.000598795	0.000586073	0.000590536	0.000558617	0.000538296	0.000608061	0.00058058	0.000587825	0.000631823	0.000455888	0.000411908	0.000450063	0.000428196	0.000394731	0.000509741	0.000425706	0.000474677	0.000412846	0.000449761
K00831	0.000270984	0.000377949	0.000340229	0.000158145	0.000369121	0.000410085	0.000353169	0.000332635	0.000378718	0.000354231	0.000325087	0.000366703	0.000331993	0.000339494	0.000346968	0.000346196	0.000313516	0.000112909	0.00037027	0.000352315	0.000370314	0.000311244	0.000117656	0.000312688	0.000376824	0.000394642	0.000335855	0.000423731	0.000355277	0.000333106	0.000352915	0.000380789	0.000391346	0.000366065	0.000313688	0.000170168	0.000625491	0.000627753	0.000409207	0.000462163	0.000537016	0.000498636	0.00047757	0.0004786	0.000498313	0.000514938	0.000560508	0.000495665	0.000501506
K00839	6.23866e-05	3.41335e-05	2.82991e-05	2.07911e-05	3.06245e-05	4.46917e-05	2.50843e-05	2.44914e-05	5.10092e-05	4.73683e-05	2.62487e-05	3.84752e-05	4.68891e-05	4.75769e-05	4.86365e-05	3.86616e-05	4.62097e-05	1.41707e-05	5.86882e-05	3.86141e-05	5.05561e-05	2.43534e-05	2.06099e-05	4.29085e-05	2.29216e-05	2.55029e-05	2.64732e-05	3.74079e-05	1.61338e-05	1.73174e-05	2.73799e-05	2.48884e-05	2.8106e-05	4.17488e-05	4.22238e-05	1.89437e-05	5.23689e-06	2.7933e-06	2.05526e-05	8.75047e-06	1.24444e-05	2.17155e-05	1.52108e-05	3.1056e-05	1.91728e-05	2.45693e-05	1.97133e-05	6.21603e-05	6.74591e-05
K04335	6.2138e-07	1.20294e-06	8.152e-07	1.43768e-06	2.91662e-06	1.83586e-06	1.5397e-06	2.60676e-06	3.43937e-06	2.80938e-06	1.09898e-06	1.29692e-06	2.10613e-06	1.84449e-06	2.1211e-06	1.59293e-06	5.60684e-07	2.02801e-07	2.93979e-06	1.39011e-06	1.59028e-06	3.22867e-06	2.56251e-07	1.36982e-06	1.7861e-06	1.95841e-06	2.27196e-06	1.7755e-06	7.94149e-07	2.85228e-07	5.79907e-07	2.10676e-06	6.6086e-07	1.91413e-06	4.56473e-07	2.79269e-07	2.3804e-07	1.64312e-07	1.12432e-06	2.87844e-07	5.80737e-07	2.73495e-07	2.41441e-07	1.80558e-07	5.61265e-07	2.44471e-07	2.0323e-07	2.57316e-07	3.55985e-07
K04334	0	0	5.82285e-08	0	1.12178e-07	0	0	0	9.68836e-08	3.55618e-08	4.22685e-08	1.08076e-07	5.54245e-08	0	8.55884e-07	9.95578e-08	0	0	0	0	3.69833e-08	4.61238e-08	0	3.7022e-08	0	0	0	1.83672e-07	0	0	0	0	0	0	1.59766e-07	1.86179e-07	0	0	2.69837e-07	5.75689e-08	1.65925e-07	5.4699e-08	0	0	4.49012e-08	0	1.35487e-07	3.67595e-08	5.0855e-08
K01120	9.60654e-05	0.000106911	7.43578e-05	2.99701e-05	6.86528e-05	6.69515e-05	6.17164e-05	6.43809e-05	5.93412e-05	5.96371e-05	7.24904e-05	7.98144e-05	6.80059e-05	6.10851e-05	8.17555e-05	6.95246e-05	0.000163066	1.70099e-05	5.80429e-05	0.000124724	5.24793e-05	4.06351e-05	1.63635e-05	5.43483e-05	0.000122263	5.69246e-05	0.000117895	7.45708e-05	0.000101776	8.21865e-05	0.000111632	7.99856e-05	9.55914e-05	8.17387e-05	1.49723e-05	1.00537e-05	2.06302e-06	8.21558e-07	1.40315e-05	4.89336e-06	6.47107e-06	4.37592e-06	6.94143e-06	6.5001e-06	2.20689e-05	1.56462e-05	9.00986e-06	1.44465e-05	1.7545e-05
K01126	0.000560982	0.000616808	0.000605286	0.000509989	0.000625223	0.000665556	0.000615945	0.000672423	0.000635266	0.000614472	0.000571639	0.00057729	0.000606566	0.000631195	0.000600161	0.000603719	0.000490552	0.000625361	0.000636393	0.000568091	0.000635003	0.000650853	0.000504376	0.000589132	0.000565852	0.000670256	0.000565224	0.000651729	0.000592226	0.000543116	0.000576262	0.000616532	0.000619964	0.000618213	0.000984841	0.000732661	0.00130518	0.0012933	0.000833885	0.000803662	0.000999199	0.000900182	0.000867136	0.000852446	0.00104891	0.000941784	0.00110164	0.000972325	0.000855126
K04333	1.24276e-07	7.51838e-08	1.16457e-07	7.1884e-07	3.92622e-07	2.86853e-07	2.56617e-07	6.66845e-07	2.42209e-07	3.55618e-07	1.69074e-07	1.62115e-07	2.77122e-07	2.71248e-07	2.08389e-06	2.65488e-07	9.34474e-08	2.53501e-08	1.79255e-07	7.72283e-08	2.219e-07	1.84495e-07	8.05361e-07	4.44264e-07	4.25261e-08	1.74081e-07	4.93904e-08	1.83672e-07	4.17973e-08	0	0	2.85663e-07	3.88741e-08	2.06933e-07	3.88002e-07	2.79269e-07	0	0	2.11372e-05	4.60551e-07	1.65925e-06	9.29883e-07	5.43242e-07	6.01861e-07	7.4087e-07	1.22236e-07	3.38716e-07	1.10278e-07	3.81412e-07
K01129	0.000597581	0.000567638	0.000488654	0.000585578	0.000527796	0.00056074	0.000578992	0.000559786	0.000565025	0.00057571	0.000587067	0.000586801	0.000587223	0.000574124	0.000593611	0.000590212	0.000600633	0.000567208	0.000543825	0.000587823	0.000560888	0.000571705	0.00057997	0.000576655	0.000577759	0.000563632	0.000593425	0.000564179	0.000597994	0.000624976	0.000614494	0.000582181	0.000572266	0.000580189	0.000366388	0.000198234	0.000632315	0.000633011	0.00043772	0.000471777	0.000540998	0.000498472	0.000479683	0.0004755	0.000519192	0.00048992	0.000564166	0.000506031	0.000505498
K01128	7.45656e-06	3.23291e-06	1.33926e-06	1.49298e-06	5.10409e-06	4.99124e-06	1.22535e-05	3.39485e-06	5.52237e-06	4.51635e-06	1.6062e-06	4.16094e-06	3.87971e-06	3.68898e-06	4.27942e-06	3.08629e-06	1.40171e-06	5.83052e-07	5.66447e-06	2.89606e-06	4.36403e-06	2.07557e-06	5.12502e-06	3.03581e-06	2.08378e-06	4.65667e-06	1.87683e-06	6.30607e-06	1.67189e-06	1.50764e-06	2.36105e-06	3.42796e-06	3.61529e-06	4.08693e-06	1.94001e-06	2.04797e-06	4.76081e-07	1.64312e-07	1.03887e-05	4.43281e-06	6.47107e-06	7.05617e-06	4.28558e-06	6.0788e-06	5.6351e-06	9.33065e-06	4.60654e-06	3.05104e-06	5.67033e-06
K04339	0	0	0	0	0	0	0	0	0	0	0	0	0	0	0	0	0	0	0	0	0	0	0	0	0	0	0	0	0	0	0	0	0	0	0	0	0	0	0	0	0	0	0	0	0	0	0	0	0
K04338	9.3207e-07	1.50368e-06	9.31657e-07	1.49298e-06	3.0288e-06	2.52431e-06	1.60386e-06	3.45547e-06	3.92379e-06	3.52062e-06	1.09898e-06	2.48576e-06	2.9375e-06	2.65823e-06	2.7165e-06	2.65488e-06	7.47579e-07	2.53501e-07	3.58511e-06	1.54457e-06	2.14503e-06	3.32092e-06	2.56251e-07	2.14728e-06	1.99873e-06	2.17602e-06	2.32135e-06	2.57141e-06	1.17032e-06	3.66722e-07	7.45595e-07	2.35672e-06	9.32978e-07	2.89707e-06	5.93415e-07	3.72358e-07	3.17387e-07	2.46467e-07	1.30421e-06	3.45413e-07	1.3274e-06	4.37592e-07	2.41441e-07	2.10651e-07	7.4087e-07	2.85216e-07	2.70973e-07	4.77873e-07	7.88252e-07
K02470	0.000634802	0.000624778	0.00061926	0.000610019	0.000616866	0.000625225	0.000609016	0.00060107	0.000608817	0.00062194	0.000619064	0.000628464	0.000619147	0.000614323	0.0006258	0.000622402	0.000626471	0.000580416	0.000611835	0.000628175	0.000615956	0.000627976	0.000609951	0.000617898	0.000620626	0.000613288	0.000627702	0.000621423	0.000622111	0.000636997	0.000642537	0.000623531	0.000622335	0.000619921	0.000608342	0.000592515	0.000650485	0.000645745	0.000607762	0.000519559	0.000560245	0.000517507	0.00050259	0.000508362	0.00061701	0.000582656	0.000592347	0.00053213	0.000542394
K02471	6.63012e-05	8.80403e-05	0.000181149	4.29645e-05	0.000133043	8.27858e-05	7.12754e-05	8.39013e-05	9.91604e-05	8.65574e-05	7.03347e-05	6.61968e-05	7.5987e-05	6.30381e-05	7.29734e-05	7.01219e-05	0.000115921	2.55022e-05	0.00012175	9.26353e-05	9.5047e-05	0.00010733	3.35323e-05	7.76722e-05	0.000109164	8.66054e-05	9.36936e-05	8.07544e-05	6.33229e-05	5.08114e-05	6.59023e-05	7.1023e-05	8.00029e-05	8.39632e-05	0.000335188	0.000432122	2.3566e-05	1.58561e-05	0.000209078	0.000186063	9.77297e-05	0.000163167	0.000166534	0.000155009	0.000143684	0.000134133	7.21466e-05	9.53541e-05	0.0001398
K02472	1.2179e-05	1.78186e-05	1.32179e-05	8.23901e-06	2.395e-05	2.46694e-05	1.66801e-05	1.83686e-05	3.35702e-05	2.36842e-05	7.05884e-06	1.92916e-05	1.83455e-05	1.99639e-05	1.60757e-05	1.79204e-05	1.01858e-05	4.23347e-06	3.53133e-05	1.56387e-05	2.39652e-05	1.33298e-05	6.88218e-06	2.03991e-05	9.48332e-06	1.65377e-05	1.13598e-05	2.28978e-05	5.64264e-06	4.76739e-06	6.91746e-06	1.14622e-05	1.17789e-05	2.26075e-05	2.30291e-05	2.62512e-05	3.22148e-05	5.38942e-05	4.87955e-05	1.38165e-05	4.04027e-05	3.79611e-05	5.87305e-05	9.8645e-05	6.69926e-05	0.00010117	0.000131693	0.000173431	0.000131918
K02473	5.46814e-06	6.24026e-06	2.62028e-06	1.43768e-06	8.80596e-06	1.31952e-06	2.56617e-07	1.21245e-07	9.20394e-07	7.8236e-07	5.91759e-07	1.89134e-06	1.05307e-06	2.11574e-06	1.93504e-06	7.30091e-07	1.72878e-06	1.52101e-07	1.07553e-06	2.78022e-06	1.22784e-05	1.55437e-05	5.45449e-06	5.22011e-06	1.27578e-06	2.26306e-06	1.33354e-06	3.0612e-06	7.52352e-07	1.05942e-06	2.27821e-06	1.71398e-06	4.62602e-06	1.96587e-06	2.09521e-05	2.16899e-05	1.26955e-06	2.46467e-06	2.86477e-05	9.67158e-06	2.15702e-06	2.51615e-06	3.71216e-06	4.7547e-06	8.28427e-06	3.13738e-06	2.30327e-06	4.77873e-07	2.36476e-06
K02474	0.000215184	0.000218334	0.00019	0.000194308	0.000239556	0.000235851	0.000147811	0.000193082	0.000221379	0.000238869	0.000247228	0.000244793	0.000224691	0.000216402	0.000234549	0.000209735	0.000242589	5.47562e-05	0.000203742	0.000225622	0.000214947	0.00022859	0.000120328	0.000215801	0.000274889	0.000226567	0.000231295	0.000236753	0.000218934	0.000258458	0.000261662	0.000253597	0.000244013	0.000228506	6.50703e-05	3.24417e-05	2.18997e-05	1.35557e-05	0.000104292	0.000174894	0.000177457	0.000141178	0.000149814	0.000163465	0.000106169	0.000156176	5.5956e-05	0.000144612	0.00013413
K02475	4.9089e-06	4.58621e-06	3.78485e-06	1.60357e-06	5.16018e-06	5.50758e-06	1.07138e-05	5.6985e-06	5.57081e-06	8.10809e-06	1.94435e-06	5.61997e-06	7.26061e-06	5.04522e-06	4.42827e-06	8.031e-06	3.50428e-06	2.40826e-06	5.27011e-06	5.25152e-06	4.29006e-06	6.08835e-06	4.31966e-06	4.10945e-06	3.40209e-06	5.52708e-06	5.38355e-06	3.67344e-06	3.1766e-06	2.6893e-06	1.44977e-06	3.82074e-06	2.44907e-06	6.41493e-06	4.56473e-06	1.39634e-06	4.76081e-06	1.31449e-06	4.20495e-05	1.8422e-06	5.22663e-06	1.85977e-06	2.14279e-06	2.49772e-06	1.39643e-05	1.19791e-05	4.40331e-06	1.76078e-05	9.12846e-06
K02476	4.9089e-06	4.58621e-06	3.78485e-06	2.82006e-06	5.16018e-06	5.56495e-06	1.13553e-05	7.27468e-06	5.81302e-06	8.35702e-06	1.94435e-06	5.72805e-06	7.37146e-06	5.26221e-06	4.27942e-06	8.06418e-06	3.551e-06	2.50966e-06	5.44936e-06	5.25152e-06	4.47498e-06	6.13447e-06	4.28306e-06	4.22051e-06	3.44461e-06	5.48356e-06	5.33416e-06	3.67344e-06	3.21839e-06	2.73004e-06	1.36692e-06	3.82074e-06	2.52682e-06	6.3632e-06	4.26803e-06	1.02398e-06	3.57061e-06	1.23234e-06	3.25603e-05	1.55436e-06	3.73331e-06	1.58627e-06	1.81081e-06	1.98614e-06	4.75953e-06	8.27127e-06	2.37102e-06	4.4479e-06	7.34854e-06
K02477	0.000576765	0.000703119	0.000532267	0.000901702	0.000677049	0.000811622	0.000657068	0.000776875	0.000724738	0.000637374	0.000654189	0.00066721	0.000673851	0.000796764	0.000637596	0.000691595	0.00044252	0.00128634	0.000630728	0.00058763	0.000777795	0.000775987	0.000964932	0.000710268	0.000618585	0.000810609	0.000545122	0.00082885	0.000702446	0.000664215	0.000676917	0.000791322	0.000745255	0.000712265	0.000201487	0.000108915	1.579e-05	6.40815e-06	0.00026363	7.54728e-05	0.000101546	7.34608e-05	0.000121203	0.000150014	0.000167886	0.00020613	8.25791e-05	0.000160529	0.000208556
K02478	3.10069e-05	2.69158e-05	2.28256e-05	1.33815e-05	1.80045e-05	2.1055e-05	2.34805e-05	3.02505e-05	2.00549e-05	2.12304e-05	2.32899e-05	2.29122e-05	2.61604e-05	2.71248e-05	3.20398e-05	2.12058e-05	7.33095e-05	1.84295e-05	2.39485e-05	4.05449e-05	1.74561e-05	1.13926e-05	2.59912e-06	2.05102e-05	3.79758e-05	1.34478e-05	3.46227e-05	1.76937e-05	1.88506e-05	2.5915e-05	2.53088e-05	1.72826e-05	1.85818e-05	2.55563e-05	5.2038e-06	2.09451e-06	3.7293e-06	1.56096e-06	4.1285e-05	7.65666e-06	8.29624e-06	1.65191e-05	1.34e-05	1.15256e-05	4.10846e-06	8.0268e-06	3.52265e-06	7.90328e-06	1.23832e-05
K02479	0.000385318	0.000292465	0.000312221	0.000645574	0.000278313	0.000273084	0.000395062	0.000349488	0.000285564	0.000316038	0.000380839	0.00031742	0.000343355	0.000340688	0.000295727	0.000338928	0.000284687	0.000778577	0.00026537	0.000304434	0.000303707	0.000382828	0.000674124	0.000363149	0.000303636	0.000289845	0.000314765	0.00026461	0.000359164	0.000410158	0.000355359	0.000330334	0.000301741	0.000315211	0.000378165	0.000417088	2.19791e-05	1.22412e-05	0.00013294	3.97225e-05	2.58013e-05	2.89358e-05	2.93653e-05	2.66624e-05	0.000106281	4.98314e-05	2.94006e-05	2.98119e-05	4.42947e-05
K09019	1.47888e-05	3.28553e-05	2.23015e-05	2.00722e-05	4.40859e-05	4.6757e-05	5.49161e-05	4.286e-05	4.2435e-05	3.67353e-05	3.06446e-05	3.10179e-05	3.30884e-05	2.66908e-05	2.89512e-05	3.23895e-05	2.29413e-05	9.83584e-06	4.04042e-05	2.68368e-05	4.73016e-05	2.78588e-05	1.51188e-05	3.42454e-05	3.78057e-05	3.81673e-05	3.35361e-05	4.70812e-05	3.19749e-05	3.01935e-05	2.17879e-05	3.15658e-05	3.69304e-05	3.68859e-05	2.5882e-05	1.5034e-05	6.42709e-06	3.94348e-06	6.67846e-05	0.000100918	6.66188e-05	8.00247e-05	0.00011559	0.00010346	5.8394e-05	6.87371e-05	4.0646e-05	8.11281e-05	7.20615e-05
K01267	1.95113e-05	2.95472e-05	2.07876e-05	1.20544e-05	2.26038e-05	3.60861e-05	2.43145e-05	2.39458e-05	2.24286e-05	2.96941e-05	3.22931e-05	3.56112e-05	2.32229e-05	2.20254e-05	2.83558e-05	2.86395e-05	2.06986e-05	6.89523e-06	2.05785e-05	2.89606e-05	2.41501e-05	4.11886e-05	9.55451e-06	2.58044e-05	3.37657e-05	2.79836e-05	3.12641e-05	3.62446e-05	4.72728e-05	4.24583e-05	4.35345e-05	3.24585e-05	3.8291e-05	2.82981e-05	3.99414e-06	2.6996e-06	2.14236e-06	6.57247e-07	8.85964e-06	1.60042e-05	6.22218e-06	1.82695e-05	2.02509e-05	1.12247e-05	2.13281e-06	1.06752e-05	6.16464e-06	2.79372e-06	8.16222e-06
K13074	0	2.25552e-07	0	0	0	0	0	6.06223e-08	0	0	0	0	0	0	0	0	0	2.53501e-08	3.58511e-08	0	0	0	0	0	0	0	0	0	0	0	0	0	0	0	0	9.30895e-08	0	0	0	0	0	0	0	0	0	0	0	0	0
K13075	7.02159e-06	1.3082e-05	7.68617e-06	1.16673e-05	1.46953e-05	1.00972e-05	1.89897e-05	2.2309e-05	1.2062e-05	1.14509e-05	5.91759e-06	1.03213e-05	9.42216e-06	1.09584e-05	7.14477e-06	1.31416e-05	3.7379e-06	3.19411e-05	8.96277e-06	9.80799e-06	8.09934e-06	8.85578e-06	8.60272e-06	6.84908e-06	1.08442e-05	3.06383e-05	1.51628e-05	1.02244e-05	1.18286e-05	6.56025e-06	7.08315e-06	1.07481e-05	9.67965e-06	9.4672e-06	2.73884e-07	3.25813e-07	7.93468e-07	7.39402e-07	2.9682e-06	6.90827e-07	4.14812e-07	1.09398e-07	4.22522e-07	4.81489e-07	1.30213e-06	3.66707e-07	2.70973e-07	1.47038e-07	3.55985e-07
K11441	0	0	0	0	0	2.29482e-07	0	1.81867e-07	4.84418e-08	7.11236e-08	0	5.40382e-08	1.10849e-07	5.42496e-08	3.72123e-08	9.95578e-08	0	0	0	3.86141e-08	7.39666e-08	0	0	3.7022e-08	4.25261e-08	4.35203e-08	0	3.0612e-07	5.85162e-07	4.07469e-08	0	1.42832e-07	3.88741e-08	0	2.28237e-08	4.65448e-08	0	0	8.99456e-08	2.87844e-07	2.48887e-07	7.65786e-07	3.01801e-07	9.02792e-08	2.24506e-08	4.07452e-08	4.74203e-07	7.35189e-08	4.0684e-07
K14055	3.1069e-07	7.51838e-07	2.32914e-07	1.10591e-07	1.0096e-06	3.04064e-06	3.20771e-07	1.81867e-07	1.5017e-06	1.56472e-06	3.80416e-07	1.08076e-06	9.42216e-07	4.88247e-07	2.86535e-06	9.62392e-07	3.27066e-07	5.07002e-08	5.01915e-07	6.5644e-07	6.28716e-07	6.91858e-07	5.12502e-07	6.66397e-07	7.22944e-07	7.39845e-07	3.45733e-07	2.63263e-06	2.75862e-06	2.44482e-07	8.69861e-07	8.92697e-07	7.77482e-07	7.24267e-07	6.8471e-07	5.58537e-07	7.93468e-08	1.64312e-07	3.03117e-05	3.45413e-06	3.65035e-06	5.5246e-06	4.64774e-06	2.43754e-06	1.61644e-06	1.14087e-06	1.01615e-06	6.6167e-07	1.88163e-06
K13299	0	0	0	0	0	0	0	0	0	0	0	0	0	0	0	0	0	0	0	0	0	0	0	0	0	0	0	0	0	0	0	0	0	0	0	0	0	0	0	0	0	0	0	0	0	0	0	0	0
K13292	0.000606529	0.000571172	0.000563594	0.000676705	0.000557916	0.000538136	0.00062313	0.000556937	0.000552721	0.000571763	0.000614626	0.000579776	0.000579075	0.000560941	0.000571582	0.000586296	0.000592877	0.000779059	0.000546514	0.000589368	0.000551753	0.00061972	0.000663325	0.000593315	0.000601829	0.00056646	0.000624393	0.000545077	0.000641631	0.000642416	0.000617104	0.000581717	0.000588632	0.00057124	0.000485733	0.000537964	0.000617318	0.000668256	0.00047073	0.000477246	0.000535854	0.000510397	0.000479834	0.000482241	0.000478759	0.000459687	0.000626151	0.000506692	0.000496573
K14057	6.2138e-08	1.50368e-07	5.82285e-08	0	3.36533e-07	4.01594e-07	2.56617e-07	1.81867e-07	3.87534e-07	4.26742e-07	8.4537e-08	2.70191e-07	3.32547e-07	3.25498e-07	1.93504e-06	4.31417e-07	9.34474e-08	0	1.43404e-07	1.54457e-07	2.95866e-07	1.84495e-07	1.09822e-07	3.7022e-07	4.25261e-08	8.70406e-08	0	4.89792e-07	4.17973e-08	4.07469e-08	8.28439e-08	2.49955e-07	1.16622e-07	3.62133e-07	2.96708e-07	2.79269e-07	0	0	5.84646e-07	1.15138e-07	4.97775e-07	3.28194e-07	9.05404e-08	2.10651e-07	1.12253e-07	4.07452e-08	3.38716e-07	3.67595e-08	3.81412e-07
K14056	6.2138e-08	0	0	0	1.68267e-07	2.29482e-07	1.28309e-07	0	9.68836e-08	1.77809e-07	0	5.40382e-08	5.54245e-08	1.08499e-07	1.07916e-06	1.32744e-07	4.67237e-08	0	3.58511e-08	7.72283e-08	2.219e-07	1.38372e-07	1.83037e-07	2.22132e-07	4.25261e-08	1.30561e-07	4.93904e-08	1.22448e-07	0	0	0	3.57079e-08	0	2.06933e-07	1.59766e-07	1.86179e-07	0	0	7.78029e-06	1.72707e-07	9.95549e-07	4.92291e-07	2.11261e-07	3.61117e-07	4.26561e-07	1.22236e-07	2.0323e-07	3.67595e-08	3.0513e-07
K02856	8.40106e-05	6.56355e-05	4.80968e-05	0.000195303	6.55679e-05	8.89244e-05	9.74503e-05	9.96631e-05	9.63508e-05	7.1088e-05	6.89822e-05	8.08412e-05	9.24481e-05	0.000119349	7.93367e-05	9.45468e-05	3.25197e-05	0.00032803	8.73691e-05	5.03528e-05	0.000118901	5.3642e-05	0.00021818	0.000117027	3.63598e-05	6.47582e-05	4.45995e-05	8.35095e-05	5.07001e-05	4.9589e-05	4.95821e-05	6.21317e-05	6.92736e-05	7.80139e-05	2.17053e-05	1.21482e-05	3.01518e-06	4.92935e-07	2.72535e-05	1.23197e-05	1.97451e-05	1.64644e-05	2.43252e-05	4.0114e-05	2.71877e-05	3.61002e-05	2.28972e-05	5.38894e-05	7.27226e-05
K02585	0.000333681	0.000258181	0.000205721	0.000251483	0.000191431	0.000201027	0.000237756	0.000184656	0.000191006	0.000249679	0.000290554	0.000254844	0.00024808	0.000215154	0.000259631	0.000230111	0.000329215	9.74711e-05	0.000181944	0.000301576	0.000177446	0.000227898	0.000220559	0.000228315	0.000274123	0.000168946	0.000296441	0.00019757	0.000314817	0.000364074	0.000335393	0.000258775	0.000254042	0.000245992	3.33226e-05	1.67561e-05	6.90317e-06	1.72527e-06	5.84646e-05	5.58994e-05	4.14812e-05	5.10342e-05	6.72715e-05	7.56239e-05	3.7964e-05	5.41504e-05	1.57842e-05	4.9515e-05	3.926e-05
K12211	3.1069e-07	3.00735e-07	4.65828e-07	1.65886e-07	1.57049e-06	5.73706e-07	3.84926e-07	3.03112e-07	4.84418e-07	3.9118e-07	9.29906e-07	5.40382e-07	2.77122e-07	3.79747e-07	2.97699e-07	2.65488e-07	5.13961e-07	1.014e-07	3.94362e-07	3.86141e-07	3.69833e-07	4.61238e-07	1.46429e-07	2.22132e-07	1.70104e-07	1.04449e-06	1.97562e-07	7.34688e-07	3.34379e-07	4.07469e-07	3.72797e-07	2.85663e-07	6.6086e-07	7.76e-07	2.28237e-07	1.86179e-07	0	0	1.79891e-07	0	0	0	6.03603e-08	6.01861e-08	1.34704e-07	1.22236e-07	1.35487e-07	3.67595e-08	1.27137e-07
K12210	0	0	1.16457e-07	0	0	0	0	0	0	0	0	0	0	0	0	0	0	0	0	0	0	0	0	0	0	0	0	0	0	0	0	0	0	0	0	0	0	0	0	0	0	0	0	0	0	0	0	0	2.54275e-08
K12213	1.24276e-06	1.65404e-06	2.56206e-06	8.84726e-07	2.69227e-06	2.52431e-06	2.05294e-06	7.8809e-07	2.80962e-06	2.20483e-06	1.6062e-06	1.62115e-06	1.16391e-06	1.73599e-06	6.3261e-07	1.59293e-06	1.54188e-06	2.78851e-07	3.72851e-06	1.89209e-06	1.81218e-06	1.01472e-06	4.75895e-07	1.18471e-06	3.82735e-07	2.21954e-06	5.92685e-07	2.26529e-06	7.94149e-07	7.33445e-07	9.11283e-07	1.14265e-06	1.32172e-06	1.96587e-06	5.75156e-06	1.30325e-06	3.09452e-06	6.57247e-07	3.59782e-06	1.03624e-06	7.46662e-07	4.92291e-07	8.75224e-07	9.93071e-07	5.61265e-06	3.66707e-06	2.84522e-06	1.1763e-06	2.46647e-06
K12212	3.1069e-07	3.00735e-07	4.65828e-07	1.65886e-07	1.57049e-06	5.73706e-07	3.84926e-07	3.03112e-07	4.84418e-07	3.9118e-07	9.29906e-07	5.40382e-07	2.77122e-07	3.79747e-07	2.97699e-07	2.65488e-07	5.13961e-07	1.014e-07	3.94362e-07	3.86141e-07	3.69833e-07	4.61238e-07	1.46429e-07	2.22132e-07	1.70104e-07	1.04449e-06	1.97562e-07	7.34688e-07	3.34379e-07	4.07469e-07	3.72797e-07	2.85663e-07	6.6086e-07	7.76e-07	2.28237e-07	1.86179e-07	0	0	1.79891e-07	0	0	0	6.03603e-08	6.01861e-08	1.34704e-07	1.22236e-07	1.35487e-07	3.67595e-08	1.27137e-07
K12215	0	0	0	0	0	0	0	0	0	0	0	0	0	0	0	0	0	0	0	0	0	0	0	0	0	0	0	0	0	0	0	0	0	0	0	0	0	0	0	0	0	0	0	0	0	0	0	0	0
K02854	1.7088e-05	2.73669e-05	1.63622e-05	3.58867e-05	3.10172e-05	2.13992e-05	3.88133e-05	4.57092e-05	2.51413e-05	2.40398e-05	1.23424e-05	2.24799e-05	2.01191e-05	2.45208e-05	1.84201e-05	2.86395e-05	9.6718e-06	7.63291e-05	1.89294e-05	2.01566e-05	1.89724e-05	2.011e-05	3.83645e-05	1.70301e-05	2.38146e-05	6.22776e-05	3.12147e-05	2.10611e-05	2.4535e-05	1.39762e-05	1.60717e-05	2.22817e-05	2.07976e-05	2.02795e-05	9.3577e-07	1.11707e-06	1.66628e-06	1.06803e-06	7.73532e-06	1.72707e-06	1.41036e-06	6.01689e-07	1.23739e-06	1.41437e-06	2.87368e-06	9.77884e-07	8.80663e-07	5.51392e-07	1.55108e-06
K12217	1.61559e-06	3.38327e-06	3.2608e-06	1.10591e-06	3.58969e-06	4.70439e-06	2.30955e-06	2.66738e-06	5.28016e-06	3.80511e-06	4.73407e-06	4.86344e-06	3.1592e-06	3.63473e-06	2.93978e-06	3.61727e-06	2.52308e-06	4.81652e-07	6.27394e-06	2.81883e-06	4.95576e-06	2.35232e-06	1.13483e-06	5.40522e-06	1.1482e-06	3.04642e-06	1.97562e-06	4.3469e-06	1.92268e-06	1.87436e-06	2.11252e-06	3.42796e-06	4.5094e-06	2.6384e-06	5.77439e-06	1.02398e-05	6.34774e-07	8.21558e-08	1.21426e-05	2.09551e-05	5.47552e-06	7.05617e-06	1.38225e-05	1.12247e-05	2.11036e-05	3.59373e-05	1.15164e-05	4.49568e-05	2.14608e-05
K12216	3.1069e-07	3.00735e-07	4.65828e-07	1.65886e-07	1.57049e-06	5.73706e-07	3.84926e-07	3.03112e-07	4.84418e-07	3.9118e-07	9.29906e-07	5.40382e-07	2.77122e-07	3.79747e-07	2.97699e-07	2.65488e-07	5.13961e-07	1.014e-07	3.94362e-07	3.86141e-07	3.69833e-07	4.61238e-07	1.46429e-07	2.22132e-07	1.70104e-07	1.04449e-06	1.97562e-07	7.34688e-07	3.34379e-07	4.07469e-07	3.72797e-07	2.85663e-07	6.6086e-07	7.76e-07	2.28237e-07	1.86179e-07	0	0	1.79891e-07	0	0	0	6.03603e-08	6.01861e-08	1.34704e-07	1.22236e-07	1.35487e-07	3.67595e-08	1.27137e-07
K12219	3.1069e-07	3.00735e-07	4.65828e-07	1.65886e-07	1.57049e-06	5.73706e-07	3.84926e-07	3.03112e-07	4.84418e-07	3.9118e-07	9.29906e-07	5.40382e-07	2.77122e-07	3.79747e-07	2.97699e-07	2.65488e-07	5.13961e-07	1.014e-07	3.94362e-07	3.86141e-07	3.69833e-07	4.61238e-07	1.46429e-07	2.22132e-07	1.70104e-07	1.04449e-06	1.97562e-07	7.34688e-07	3.34379e-07	4.07469e-07	3.72797e-07	2.85663e-07	6.6086e-07	7.76e-07	2.28237e-07	1.86179e-07	0	0	1.79891e-07	0	0	0	6.03603e-08	6.01861e-08	1.34704e-07	1.22236e-07	1.35487e-07	3.67595e-08	1.27137e-07
K12218	1.55345e-06	3.38327e-06	3.2608e-06	1.10591e-06	3.5336e-06	4.70439e-06	2.30955e-06	2.66738e-06	5.03795e-06	3.66287e-06	4.6918e-06	4.8094e-06	3.04835e-06	3.47198e-06	2.90256e-06	3.58408e-06	2.52308e-06	4.81652e-07	5.27011e-06	2.81883e-06	4.58593e-06	2.30619e-06	1.13483e-06	4.59073e-06	1.1482e-06	2.95938e-06	1.97562e-06	4.3469e-06	1.92268e-06	1.87436e-06	2.11252e-06	3.42796e-06	4.5094e-06	2.6384e-06	5.77439e-06	1.02398e-05	6.34774e-07	8.21558e-08	1.21426e-05	2.09551e-05	5.47552e-06	7.05617e-06	1.38225e-05	1.12247e-05	2.11036e-05	3.59373e-05	1.15164e-05	4.49568e-05	2.14608e-05
K02855	1.86414e-07	7.51838e-08	1.74686e-07	5.52954e-08	5.048e-07	5.73706e-07	3.84926e-07	3.03112e-07	3.87534e-07	5.33427e-07	8.4537e-08	2.16153e-07	2.21698e-07	1.62749e-07	3.42354e-06	2.98674e-07	2.80342e-07	2.53501e-08	1.43404e-07	2.31685e-07	2.58883e-07	4.15115e-07	2.19644e-07	4.81286e-07	0	4.35203e-08	0	3.67344e-07	4.17973e-08	4.07469e-08	4.14219e-08	2.14247e-07	0	5.17333e-07	4.56473e-07	3.72358e-07	0	0	1.66399e-06	3.45413e-07	7.46662e-07	6.01689e-07	4.52702e-07	5.41675e-07	2.91858e-07	2.03726e-07	5.41946e-07	7.35189e-08	7.11969e-07
K08692	8.57504e-06	1.03754e-05	9.78239e-06	3.09654e-06	9.36684e-06	1.19905e-05	5.70973e-06	4.6073e-06	1.34668e-05	1.12375e-05	6.63615e-06	1.11859e-05	7.20518e-06	8.89694e-06	7.55411e-06	9.05976e-06	7.33562e-06	1.59706e-06	1.69576e-05	1.05417e-05	1.13908e-05	4.15115e-06	2.59912e-06	1.14398e-05	3.40209e-06	5.04836e-06	3.25977e-06	9.24482e-06	3.34379e-06	3.25975e-06	4.22504e-06	6.39171e-06	7.89144e-06	8.48427e-06	1.10238e-05	1.13104e-05	3.7293e-06	7.39402e-07	1.69997e-05	2.2164e-05	6.80292e-06	7.98606e-06	1.50901e-05	1.27294e-05	2.78163e-05	3.98895e-05	1.46326e-05	4.6464e-05	2.44104e-05
K08693	0	1.50368e-07	5.82285e-08	0	2.24356e-07	2.86853e-07	2.56617e-07	3.03112e-07	3.87534e-07	3.9118e-07	8.4537e-08	2.16153e-07	3.32547e-07	3.79747e-07	2.97699e-07	2.98674e-07	1.40171e-07	0	2.50958e-07	1.54457e-07	2.58883e-07	9.22477e-08	7.32146e-08	2.59154e-07	4.25261e-08	8.70406e-08	0	3.67344e-07	4.17973e-08	4.07469e-08	8.28439e-08	2.14247e-07	7.77482e-08	2.58667e-07	0	4.65448e-08	0	0	8.99456e-08	0	0	5.4699e-08	3.01801e-08	3.00931e-08	4.49012e-08	0	0	3.67595e-08	7.62824e-08
K08690	6.2138e-08	7.51838e-08	5.82285e-08	0	5.60889e-08	5.73706e-07	8.34006e-07	1.81867e-07	9.68836e-08	1.77809e-07	4.22685e-08	1.62115e-07	4.43396e-07	2.71248e-07	7.44247e-08	6.63719e-07	4.67237e-08	5.07002e-08	3.2266e-07	3.86141e-08	5.54749e-07	1.38372e-07	1.09822e-07	4.44264e-07	0	8.70406e-08	0	1.83672e-07	4.17973e-08	4.07469e-08	8.28439e-08	3.57079e-08	1.16622e-07	4.656e-07	2.32801e-06	7.44716e-07	7.93468e-08	8.21558e-08	2.20367e-06	8.40506e-06	3.89923e-06	7.98606e-06	1.03216e-05	1.07131e-05	8.64348e-06	3.83005e-06	3.45491e-06	7.60921e-06	6.81456e-06
K08691	8.26435e-06	1.36083e-05	1.24027e-05	8.95785e-06	2.11455e-05	1.88749e-05	3.00884e-05	3.30998e-05	2.68852e-05	2.23684e-05	1.50476e-05	1.58872e-05	1.90106e-05	1.73056e-05	1.27266e-05	1.99448e-05	9.43819e-06	5.77982e-06	2.83582e-05	1.35536e-05	1.9823e-05	1.69736e-05	9.11522e-06	1.69931e-05	1.26728e-05	1.69729e-05	1.5311e-05	1.62244e-05	9.94776e-06	7.86415e-06	6.95889e-06	1.48188e-05	1.1429e-05	1.64512e-05	2.82329e-05	2.04797e-05	9.04553e-06	2.30036e-06	3.78221e-05	2.76906e-05	1.36058e-05	1.46046e-05	2.05829e-05	1.80859e-05	4.2948e-05	5.21946e-05	2.24908e-05	6.68655e-05	3.53442e-05
K08696	3.62265e-05	4.02234e-05	0.000326313	1.9851e-05	5.22188e-05	1.37689e-05	1.41781e-05	2.74013e-05	9.68836e-06	1.99502e-05	4.17613e-05	1.51307e-05	1.67382e-05	1.63834e-05	6.43774e-06	8.32967e-06	1.32228e-05	3.92926e-06	7.56099e-05	2.54853e-05	1.25743e-05	2.85507e-05	5.23485e-06	1.52901e-05	1.08442e-05	2.55029e-05	9.53234e-06	1.62856e-05	8.94462e-06	8.06789e-06	9.19567e-06	1.74612e-05	2.26247e-05	1.58304e-05	0.000590585	0.00102054	1.52346e-05	7.64049e-06	0.000145847	3.08569e-05	1.55969e-05	1.53157e-05	1.44261e-05	1.9711e-05	8.61429e-05	4.0297e-05	3.25845e-05	1.24615e-05	1.69856e-05
K08697	1.31111e-05	1.41346e-05	0.00010912	6.80133e-06	1.8902e-05	4.76176e-06	4.93988e-06	1.05483e-05	3.48781e-06	6.86343e-06	1.53012e-05	5.34978e-06	5.875e-06	6.02171e-06	2.56765e-06	2.95355e-06	4.67237e-06	1.57171e-06	2.58845e-05	8.9971e-06	4.47498e-06	1.06085e-05	1.90358e-06	5.33117e-06	3.7423e-06	8.70406e-06	3.45733e-06	5.69383e-06	3.1766e-06	2.81154e-06	3.27233e-06	6.28459e-06	7.73595e-06	5.48373e-06	0.000201259	0.000343175	5.39558e-06	2.62899e-06	5.39224e-05	1.20895e-05	6.22218e-06	6.45448e-06	5.70404e-06	7.70382e-06	3.34065e-05	1.44645e-05	1.17196e-05	4.33762e-06	5.97546e-06
K11748	2.73407e-05	2.60888e-05	1.88078e-05	1.43768e-05	2.15942e-05	3.06359e-05	2.19408e-05	3.38879e-05	2.33005e-05	2.91251e-05	2.99261e-05	2.75595e-05	3.0428e-05	3.99277e-05	3.9073e-05	2.68142e-05	1.99977e-05	9.10068e-06	2.71751e-05	2.41338e-05	2.54075e-05	4.15115e-05	1.22268e-05	3.01359e-05	3.1852e-05	3.10735e-05	3.2005e-05	3.24487e-05	4.55173e-05	4.20101e-05	4.05107e-05	3.53508e-05	3.5803e-05	2.81947e-05	1.9286e-05	1.7687e-06	2.06302e-06	9.03714e-07	3.54835e-05	1.72707e-06	5.64144e-06	3.28194e-06	3.31981e-06	3.4607e-06	1.06865e-05	8.59723e-06	3.72588e-06	7.49893e-06	6.91627e-06
K11749	0.000609015	0.000591246	0.000509034	0.000601227	0.00056173	0.000601932	0.000594389	0.000566455	0.000593267	0.000599252	0.000617881	0.000611983	0.000605679	0.000607325	0.000617985	0.000608365	0.000624789	0.000591519	0.000580321	0.000614119	0.00058833	0.000581622	0.000592819	0.000601571	0.000611228	0.000584608	0.000611453	0.000600056	0.000617096	0.000640216	0.000626258	0.000608962	0.000606397	0.000605591	0.000189003	0.000118736	0.000597164	0.000617237	0.000364459	0.000449037	0.00052706	0.000496175	0.000470357	0.000467766	0.000424518	0.000468284	0.000545266	0.000487835	0.000475138
K11746	1.49131e-06	5.48842e-06	3.02788e-06	3.76009e-06	6.73067e-06	8.49085e-06	2.05294e-06	8.91148e-06	6.78185e-06	6.68562e-06	5.11449e-06	7.02497e-06	7.98113e-06	6.40146e-06	8.78211e-06	8.69472e-06	4.15841e-06	2.10406e-06	7.99479e-06	4.47924e-06	1.39797e-05	6.22672e-06	2.70894e-06	1.05143e-05	5.31576e-06	6.65861e-06	5.1366e-06	7.28565e-06	5.22466e-06	3.42274e-06	4.97063e-06	6.71308e-06	6.49198e-06	1.23125e-05	2.50147e-05	8.33151e-06	1.3727e-05	9.61223e-06	5.93191e-05	0.000126306	0.000122453	8.29237e-05	0.000134935	0.000127233	5.13894e-05	6.58035e-05	4.09847e-05	6.24176e-05	6.35941e-05
K11747	2.23697e-05	3.04495e-05	1.97977e-05	2.1344e-05	5.29479e-05	4.7675e-05	3.25904e-05	3.92226e-05	4.26772e-05	3.77666e-05	3.23354e-05	4.02585e-05	3.64693e-05	4.16637e-05	3.73612e-05	3.91262e-05	2.56046e-05	1.5565e-05	4.38817e-05	2.35932e-05	4.98904e-05	2.82278e-05	1.4167e-05	4.00208e-05	2.84074e-05	3.64265e-05	2.74117e-05	4.70812e-05	2.54128e-05	2.00475e-05	2.06281e-05	3.38154e-05	3.63862e-05	3.82827e-05	0.000108709	7.89865e-05	0.000618588	0.000674335	0.000188796	0.000268904	0.000463013	0.000321685	0.000280494	0.000260486	0.000318821	0.000267818	0.000556985	0.000386857	0.000271413
K11744	4.34966e-07	4.51103e-07	8.73428e-07	1.65886e-07	1.23396e-06	9.753e-07	1.28309e-07	1.21245e-07	7.75069e-07	7.11236e-07	1.69074e-07	3.24229e-07	4.43396e-07	1.08499e-06	2.93978e-06	4.97789e-07	2.33618e-07	7.60503e-08	8.60426e-07	4.6337e-07	6.28716e-07	5.9961e-07	1.46429e-07	5.92353e-07	5.10313e-07	1.21857e-06	9.87808e-08	1.22448e-06	3.76176e-07	8.14938e-08	4.55641e-07	7.14158e-07	4.66489e-07	9.312e-07	1.41507e-06	9.30895e-07	3.17387e-07	1.64312e-07	1.12432e-06	1.15138e-07	5.80737e-07	4.92291e-07	2.11261e-07	3.61117e-07	8.30672e-07	8.55649e-07	6.77433e-07	9.18987e-07	1.27137e-06
K11745	5.90311e-06	1.3909e-05	1.56052e-05	8.73667e-06	1.91824e-05	1.89897e-05	7.95513e-06	1.25488e-05	2.14597e-05	1.52205e-05	1.0398e-05	1.29692e-05	1.49092e-05	1.32369e-05	1.66339e-05	1.59956e-05	2.08388e-05	6.13472e-06	2.24069e-05	1.27041e-05	2.67389e-05	1.30992e-05	6.33307e-06	2.08804e-05	1.78184e-05	1.90184e-05	1.49653e-05	1.92856e-05	1.27482e-05	5.78606e-06	1.04383e-05	1.36404e-05	1.46167e-05	2.01243e-05	3.71113e-05	1.41496e-05	1.1902e-06	4.10779e-07	5.82397e-05	0.000141159	7.00203e-05	0.000146593	0.000156273	0.000165813	6.58476e-05	0.000116246	4.07815e-05	0.000112668	0.000116814
K11742	1.24276e-07	0	1.16457e-07	5.52954e-08	2.80444e-07	2.29482e-07	1.28309e-07	6.06223e-08	2.90651e-07	2.13371e-07	8.4537e-08	1.62115e-07	1.10849e-07	1.08499e-07	2.1211e-06	2.98674e-07	1.86895e-07	5.07002e-08	1.43404e-07	1.15842e-07	1.84916e-07	5.53486e-07	2.19644e-07	2.96176e-07	8.50522e-08	1.30561e-07	9.87808e-08	2.44896e-07	0	0	0	7.14158e-08	3.88741e-08	2.06933e-07	3.88002e-07	2.79269e-07	7.93468e-08	8.21558e-08	8.18505e-06	3.45413e-07	1.24444e-06	7.65786e-07	3.31981e-07	5.71768e-07	6.06166e-07	2.03726e-07	4.0646e-07	1.83797e-07	4.57695e-07
K11743	1.24276e-07	1.50368e-07	4.65828e-07	1.10591e-07	4.48711e-07	3.44224e-07	3.20771e-07	2.42489e-07	6.78185e-07	3.55618e-07	8.4537e-08	2.70191e-07	2.77122e-07	4.33997e-07	2.23274e-06	4.31417e-07	2.33618e-07	1.52101e-07	1.79255e-06	1.93071e-07	6.28716e-07	1.06085e-06	2.56251e-07	7.40441e-07	8.50522e-08	1.74081e-07	9.87808e-08	3.0612e-07	4.17973e-08	4.07469e-08	0	1.07124e-07	1.55496e-07	2.58667e-07	3.88002e-07	2.79269e-07	7.93468e-08	1.64312e-07	8.18505e-06	3.45413e-07	1.24444e-06	8.20485e-07	3.62162e-07	1.32409e-06	6.51067e-07	5.86731e-06	4.0646e-07	4.77873e-07	4.57695e-07
K11740	6.40021e-06	1.1879e-05	5.53171e-06	6.96722e-06	1.79484e-05	1.82439e-05	5.3248e-06	9.09335e-06	2.72243e-05	1.51493e-05	5.87532e-06	1.40499e-05	1.08632e-05	1.26944e-05	9.89848e-06	1.1416e-05	3.7379e-06	7.80783e-06	2.38051e-05	9.26739e-06	2.2153e-05	8.67128e-06	2.63573e-06	1.52161e-05	7.56964e-06	1.34043e-05	8.93966e-06	1.89794e-05	6.186e-06	5.46009e-06	4.92921e-06	1.0998e-05	1.02628e-05	1.77445e-05	1.94229e-05	7.67989e-06	2.69779e-06	4.10779e-07	2.11372e-05	8.7332e-05	5.0773e-05	0.00010535	9.37697e-05	0.000120794	3.40127e-05	7.96568e-05	3.92234e-05	7.49893e-05	0.000101812
K11741	0.000187284	0.000258181	0.000213466	9.74305e-05	0.000246342	0.00024939	0.000195671	0.000244187	0.000241967	0.000220768	0.000201874	0.00021183	0.000201025	0.000189385	0.000210138	0.000202268	0.000206893	0.000105558	0.000237119	0.000239562	0.00022153	0.00020396	7.73879e-05	0.000194958	0.000253668	0.000264604	0.000235098	0.00026161	0.000245308	0.000193874	0.000235359	0.000240135	0.000258357	0.000226075	0.000239306	0.000134794	8.625e-05	8.10878e-05	0.000291873	0.000332403	0.000275435	0.00028077	0.000306328	0.000311493	0.000307214	0.000330077	0.000216304	0.000368661	0.000278405
K13920	4.16325e-06	3.38327e-06	4.54183e-06	4.42363e-07	1.79484e-06	2.9259e-06	3.97756e-06	2.728e-06	4.50509e-06	3.52062e-06	4.64953e-06	2.26961e-06	4.37854e-06	3.25498e-06	5.28415e-06	2.75443e-06	4.43875e-06	3.29551e-07	4.80404e-06	5.40598e-06	2.77375e-06	7.37981e-07	2.56251e-07	3.369e-06	7.22944e-07	2.74178e-06	7.90246e-07	3.67344e-06	1.79728e-06	5.25635e-06	2.48532e-06	2.07106e-06	1.90483e-06	3.67307e-06	2.53343e-06	2.79269e-07	1.42824e-06	1.64312e-07	7.64537e-07	5.75689e-08	3.3185e-07	2.73495e-07	1.50901e-07	2.70838e-07	3.14308e-07	8.55649e-07	2.70973e-07	1.83797e-07	4.57695e-07
K13921	6.2138e-08	0	0	0	5.60889e-08	1.72112e-07	6.41543e-08	0	4.84418e-08	1.06685e-07	0	0	0	0	8.93096e-07	6.63719e-08	4.67237e-08	0	0	3.86141e-08	0	9.22477e-08	7.32146e-08	1.11066e-07	0	0	0	0	0	0	0	0	0	1.552e-07	1.36942e-07	4.65448e-08	0	0	2.24864e-07	0	1.65925e-07	2.18796e-07	6.03603e-08	1.50465e-07	4.49012e-08	8.14904e-08	2.0323e-07	0	2.54275e-07
K13922	4.47394e-06	3.38327e-06	5.24057e-06	4.42363e-07	1.73876e-06	3.21275e-06	4.17003e-06	2.728e-06	4.94106e-06	3.73399e-06	4.73407e-06	2.48576e-06	4.71108e-06	3.90597e-06	5.32137e-06	2.82081e-06	4.57892e-06	3.80251e-07	5.62862e-06	5.48321e-06	2.8847e-06	7.84105e-07	2.92859e-07	3.40603e-06	8.50522e-07	2.74178e-06	7.90246e-07	3.79589e-06	1.83908e-06	5.25635e-06	2.48532e-06	1.92823e-06	1.90483e-06	3.82827e-06	1.3466e-06	1.86179e-07	7.14121e-07	1.64312e-07	5.39673e-07	5.75689e-08	2.48887e-07	2.73495e-07	1.50901e-07	1.05326e-06	2.46957e-07	6.72296e-06	2.0323e-07	4.77873e-07	4.0684e-07
K13923	6.2138e-08	0	0	0	5.60889e-08	1.72112e-07	6.41543e-08	0	4.84418e-08	1.06685e-07	0	0	0	0	8.93096e-07	6.63719e-08	4.67237e-08	0	0	3.86141e-08	0	9.22477e-08	7.32146e-08	1.11066e-07	0	0	0	0	0	0	0	0	0	1.552e-07	1.36942e-07	4.65448e-08	0	0	2.24864e-07	0	1.65925e-07	2.18796e-07	6.03603e-08	1.50465e-07	4.49012e-08	8.14904e-08	2.0323e-07	0	2.54275e-07
K13924	0.000325603	0.000346372	0.000391005	0.000133151	0.000283473	0.00028823	0.00026361	0.000249582	0.000282852	0.000274324	0.00027838	0.000291914	0.000268643	0.000286384	0.000273362	0.000261671	0.000314217	8.64692e-05	0.000337215	0.000339843	0.000286103	0.000199624	9.66433e-05	0.000285847	0.000259409	0.000222128	0.000258361	0.000289651	0.000281254	0.000262288	0.000303954	0.000267809	0.000312975	0.00029488	0.00035735	0.000442036	2.1741e-05	1.81564e-05	0.000328076	0.00023632	0.000176461	0.000188493	0.000253996	0.00022952	0.000196084	0.000200303	0.000138874	0.000219417	0.000301977
K13925	0	0	0	0	0	0	0	0	0	0	0	0	0	0	0	0	0	0	0	0	0	0	0	0	0	0	0	0	0	0	0	0	0	0	0	0	0	0	0	0	0	0	0	0	0	0	0	0	0
K13926	1.75851e-05	2.37581e-05	2.04964e-05	2.03487e-05	4.85169e-05	3.68319e-05	3.59264e-05	2.32183e-05	4.79089e-05	4.07538e-05	2.26136e-05	3.21527e-05	2.96521e-05	2.98373e-05	3.78822e-05	3.26218e-05	2.33151e-05	1.56157e-05	4.48138e-05	2.27437e-05	4.48237e-05	4.64006e-05	1.69492e-05	3.60224e-05	4.53753e-05	3.18569e-05	3.55117e-05	3.39793e-05	2.98851e-05	2.0129e-05	2.41076e-05	2.98518e-05	3.58808e-05	3.70411e-05	3.52626e-05	1.21482e-05	7.77598e-06	2.7933e-06	4.50627e-05	0.000122852	7.30069e-05	0.000137513	0.000127873	0.000135359	4.73259e-05	8.88245e-05	4.50493e-05	7.68273e-05	0.00011122
K13927	1.49131e-06	4.58621e-06	1.43242e-05	6.08249e-07	3.70187e-06	5.16335e-06	2.05294e-06	4.30418e-06	8.42887e-06	5.29871e-06	5.07222e-07	1.78326e-06	2.60495e-06	2.00724e-06	3.9073e-06	2.02434e-06	3.03704e-06	4.81652e-07	9.03447e-06	5.36737e-06	3.47643e-06	1.75271e-06	2.92859e-07	2.55452e-06	2.97683e-06	5.83172e-06	2.12379e-06	4.77547e-06	2.29885e-06	1.54838e-06	1.44977e-06	2.96375e-06	3.53754e-06	3.88e-06	7.98828e-07	3.25813e-07	1.58694e-07	0	2.69837e-07	5.75689e-08	1.65925e-07	1.09398e-07	2.11261e-07	3.00931e-07	6.28617e-07	1.54832e-06	0	7.35189e-08	2.0342e-07
K13928	2.17483e-06	6.54099e-06	3.78485e-06	3.09654e-06	6.84284e-06	9.06456e-06	2.88694e-06	5.63787e-06	7.70225e-06	6.18775e-06	7.48152e-06	7.7815e-06	6.09669e-06	6.56421e-06	9.19145e-06	6.57082e-06	5.13961e-06	1.3689e-06	6.05883e-06	5.29014e-06	9.7266e-06	6.13447e-06	3.18484e-06	8.58911e-06	5.65597e-06	6.87621e-06	6.02563e-06	9.48972e-06	5.89342e-06	3.38199e-06	6.33756e-06	8.39135e-06	8.66892e-06	5.7424e-06	2.27324e-05	1.95488e-05	1.53139e-05	1.03516e-05	4.7896e-05	0.000103912	9.14246e-05	8.1228e-05	0.000113085	0.000114083	5.57448e-05	7.8516e-05	3.31942e-05	9.74493e-05	5.96783e-05
K13929	2.00084e-05	2.5337e-05	1.61293e-05	8.68137e-06	2.09772e-05	2.55873e-05	2.36088e-05	2.46733e-05	2.37365e-05	1.98079e-05	2.48961e-05	2.5506e-05	2.62158e-05	1.60036e-05	3.31934e-05	2.48895e-05	6.81231e-05	4.76582e-06	1.93596e-05	3.6529e-05	2.45569e-05	1.49902e-05	6.4795e-06	2.59524e-05	4.1548e-05	1.59284e-05	4.00556e-05	2.50406e-05	2.04807e-05	1.71952e-05	2.7877e-05	1.94251e-05	2.17695e-05	2.41595e-05	3.22498e-05	3.19297e-05	1.59487e-05	1.06803e-05	6.59301e-05	0.000132408	0.000102542	0.000107374	0.000139975	0.000135419	8.43693e-05	0.000124884	5.16881e-05	0.000155272	9.90655e-05
K09923	1.36704e-06	1.27813e-06	1.39748e-06	1.65886e-06	3.64578e-06	2.35219e-06	1.15478e-06	1.75805e-06	2.17988e-06	3.98292e-06	1.90208e-06	5.02555e-06	2.82665e-06	5.04522e-06	1.23173e-05	4.31417e-06	6.26098e-06	5.32352e-07	1.57745e-06	1.93071e-06	2.81073e-06	3.27479e-06	2.52591e-06	2.92474e-06	4.12503e-06	8.70406e-07	1.67927e-06	1.40815e-06	3.63637e-06	5.2971e-07	1.82257e-06	3.28512e-06	3.34317e-06	2.43147e-06	3.42355e-06	1.53598e-06	7.93468e-08	1.64312e-07	3.52137e-05	1.69828e-05	9.0429e-06	1.8543e-05	2.2454e-05	1.81762e-05	3.88395e-06	4.2375e-06	3.79362e-06	1.98501e-06	6.56029e-06
K09922	0.00015143	0.000214725	0.000206304	9.57716e-05	0.000235181	0.000240842	0.00020786	0.000209086	0.000252188	0.000224786	0.000202931	0.000217828	0.000206678	0.000219169	0.000217841	0.000209602	0.000212826	7.18168e-05	0.000251101	0.00021732	0.00023599	0.000229835	6.97369e-05	0.000201215	0.000257155	0.000279618	0.00020986	0.000261488	0.000215632	0.000206994	0.000208518	0.000243492	0.00022959	0.00022742	0.00013224	7.58214e-05	4.92744e-05	6.72035e-05	0.000193338	0.000351746	0.000300573	0.000283724	0.000337414	0.0003687	0.000191751	0.000324209	0.00021915	0.000357596	0.000308079
K06201	6.92839e-05	6.36055e-05	5.3512e-05	8.02336e-05	6.07443e-05	9.32846e-05	7.01206e-05	7.41411e-05	8.3659e-05	6.18064e-05	5.00036e-05	6.81422e-05	8.1862e-05	9.45571e-05	7.20431e-05	7.53321e-05	2.63989e-05	0.000205108	7.99838e-05	4.6337e-05	0.000100631	4.21572e-05	7.05423e-05	8.00787e-05	3.28727e-05	6.00145e-05	3.24989e-05	8.55911e-05	3.82445e-05	3.12529e-05	4.46528e-05	5.52758e-05	6.23541e-05	6.9064e-05	3.22955e-05	1.64303e-05	5.71297e-06	2.0539e-06	6.20624e-05	9.90185e-06	1.60947e-05	1.56986e-05	1.66293e-05	2.00119e-05	3.32718e-05	6.54775e-05	1.18551e-05	3.75314e-05	2.50461e-05
K06200	0.000424527	0.000307126	0.000220919	0.000496718	0.000292952	0.000275895	0.000280033	0.000289168	0.000257226	0.000336664	0.000402565	0.00035876	0.000339198	0.000287415	0.000356085	0.000318154	0.000479432	0.000235933	0.000224715	0.000368456	0.000262618	0.000299897	0.000457555	0.000339196	0.000378482	0.000231963	0.00038164	0.000270794	0.000353981	0.000476861	0.000435924	0.000340082	0.000314841	0.000326696	0.000130186	8.11275e-05	0.000588198	0.000615183	0.000159923	0.000197404	0.000350931	0.000277707	0.000195115	0.00017448	0.000269519	0.000204174	0.000434235	0.000249266	0.000214303
K06207	0.000473057	0.000501702	0.000540536	0.000438714	0.000489544	0.000534006	0.000487893	0.000486555	0.000520895	0.000494202	0.000456288	0.000486128	0.000493943	0.000525625	0.000480337	0.000501373	0.000425232	0.000514049	0.000547482	0.000481248	0.000536812	0.000503119	0.000486841	0.000510719	0.000455965	0.000498525	0.000435327	0.000535649	0.000467043	0.00042931	0.000456014	0.000484734	0.000494323	0.000496537	0.000579424	0.000579296	0.000638821	0.000641473	0.000567736	0.00050534	0.000553028	0.00051428	0.000494441	0.000497709	0.000570739	0.00053474	0.000579883	0.00051375	0.000516915
K06206	0.0001866	0.000164728	0.00024194	6.7571e-05	0.000120815	0.000130346	0.000100851	9.37221e-05	0.0001228	0.000136735	0.000127609	0.000127206	0.000138617	0.000138174	0.000144309	0.000124315	0.000159748	2.82654e-05	0.000153729	0.000171872	0.000123487	0.000102948	7.69852e-05	0.000128096	0.000125282	9.40039e-05	0.000136762	0.000127652	0.000146458	0.000115192	0.000148166	0.0001193	0.000136915	0.00012923	0.000256127	0.000404614	1.30129e-05	1.32271e-05	0.000199544	7.31125e-05	4.20619e-05	4.65489e-05	5.02499e-05	4.26419e-05	7.3144e-05	4.45752e-05	2.95361e-05	3.26424e-05	3.71495e-05
K06205	2.48552e-07	3.00735e-07	1.16457e-07	1.65886e-07	5.60889e-07	1.09004e-06	3.84926e-07	3.03112e-07	6.29744e-07	6.75674e-07	1.26805e-07	4.32306e-07	7.75943e-07	3.25498e-07	2.7165e-06	6.96905e-07	2.33618e-07	5.07002e-08	2.86809e-07	5.01984e-07	4.43799e-07	6.91858e-07	5.12502e-07	5.92353e-07	2.1263e-07	2.61122e-07	1.97562e-07	7.34688e-07	2.96761e-06	8.14938e-08	3.72797e-07	5.71326e-07	1.94371e-07	3.104e-07	3.05837e-06	2.32724e-06	1.58694e-07	1.64312e-07	3.52137e-05	1.60042e-05	8.62809e-06	1.94182e-05	2.05225e-05	1.05627e-05	2.80632e-06	3.21887e-06	5.21623e-06	1.3601e-06	5.9246e-06
K09924	8.72418e-05	7.71386e-05	5.46184e-05	0.000220629	0.000121152	9.4891e-05	0.000144411	0.000152344	0.00012653	0.000102489	0.000112603	0.000108563	0.000121047	0.000142297	9.66777e-05	0.00012468	7.01323e-05	0.000355205	0.000116301	7.50273e-05	0.000125743	0.000134405	0.000230297	0.000144867	7.40805e-05	9.62234e-05	7.68021e-05	8.73054e-05	8.36782e-05	8.35312e-05	6.40797e-05	9.51258e-05	9.52415e-05	0.000103518	5.13989e-05	3.18366e-05	6.2684e-06	2.38252e-06	8.80117e-05	0.000126824	7.2924e-05	0.000111586	0.000142752	0.000131446	9.58865e-05	0.000132952	5.64979e-05	0.000159168	0.000145776
K09929	9.94208e-06	1.24805e-05	9.20011e-06	2.87536e-06	1.133e-05	1.73259e-05	1.4563e-05	5.51663e-06	1.12385e-05	1.59317e-05	1.3695e-05	3.90156e-05	1.39115e-05	2.16999e-05	1.40663e-05	2.80089e-05	9.81198e-06	1.24215e-06	1.47706e-05	1.32833e-05	1.25743e-05	6.31897e-06	1.9768e-06	1.3365e-05	7.52712e-06	6.83269e-06	4.19818e-06	1.68978e-05	8.61025e-06	4.31917e-06	1.0604e-05	8.1414e-06	1.42668e-05	1.0864e-05	1.30095e-05	1.21482e-05	2.15823e-05	2.20999e-05	2.44202e-05	5.35391e-06	1.86665e-05	1.68473e-05	2.76148e-05	3.01232e-05	2.82653e-05	4.40048e-05	3.91556e-05	9.15311e-05	3.36151e-05
K06208	7.44413e-05	6.6237e-05	0.000149647	4.3241e-05	7.6337e-05	4.56096e-05	6.35127e-05	6.60783e-05	4.76183e-05	5.54764e-05	5.76965e-05	5.085e-05	5.74752e-05	6.36348e-05	6.30377e-05	5.14382e-05	7.48981e-05	4.57062e-05	7.82988e-05	6.16282e-05	5.76199e-05	6.69718e-05	4.34895e-05	5.19419e-05	3.8231e-05	5.59236e-05	6.47508e-05	3.84487e-05	4.20063e-05	4.79184e-05	4.25403e-05	4.45277e-05	4.9098e-05	5.24576e-05	0.000359176	0.000452136	3.80865e-05	2.02925e-05	0.000213846	5.77992e-05	2.76265e-05	1.98557e-05	2.79166e-05	3.37644e-05	0.000147725	7.00002e-05	3.63781e-05	2.4445e-05	3.9616e-05
K00759	0.00035139	0.000381483	0.000437937	0.000396468	0.00042392	0.000424026	0.000415335	0.000414717	0.000431471	0.000403911	0.000352477	0.000369189	0.000391907	0.00043557	0.000375696	0.000391926	0.00030333	0.000499295	0.000458571	0.000346909	0.000449828	0.000444864	0.000407659	0.000420163	0.000352116	0.000444081	0.000346474	0.000415588	0.000357158	0.000335306	0.00033237	0.000386788	0.000379644	0.000395398	0.000535283	0.000541223	0.000597481	0.000579692	0.000505179	0.000463257	0.000458865	0.000470521	0.000420983	0.000410439	0.000499458	0.000426724	0.000456319	0.000366198	0.000429241
K00758	3.52322e-05	5.04484e-05	3.00459e-05	2.79242e-05	8.90692e-05	7.32623e-05	4.93988e-05	5.13471e-05	7.33893e-05	5.50497e-05	2.8658e-05	4.89586e-05	4.73325e-05	4.58952e-05	4.27942e-05	4.87833e-05	3.93881e-05	1.31567e-05	7.2706e-05	3.94637e-05	7.34118e-05	3.89285e-05	2.83341e-05	5.53479e-05	4.95854e-05	6.0058e-05	4.48959e-05	7.19994e-05	3.32707e-05	1.93548e-05	2.88711e-05	4.4742e-05	4.57548e-05	5.56651e-05	0.000153672	7.12135e-05	3.61821e-05	1.21591e-05	0.000153537	0.000138338	9.03461e-05	0.000141944	0.00014233	0.000178512	0.000149162	0.000178016	8.48146e-05	0.000151118	0.000207463
K00752	1.49131e-05	1.09768e-05	1.85749e-05	1.38238e-06	3.58969e-06	1.12446e-05	1.49479e-05	8.36588e-06	1.44357e-05	9.13938e-06	1.80486e-05	1.06996e-05	1.41332e-05	1.26402e-05	1.89039e-05	1.13164e-05	1.94371e-05	1.74916e-06	2.01483e-05	1.98863e-05	1.16867e-05	1.89108e-06	6.95539e-07	1.07364e-05	4.42271e-06	3.30754e-06	3.65489e-06	1.12652e-05	6.93835e-06	1.25501e-05	1.05626e-05	5.24906e-06	7.11396e-06	1.04501e-05	7.37204e-06	2.32724e-07	9.52161e-07	4.92935e-07	1.93383e-06	4.02982e-07	1.07851e-06	1.20338e-06	1.0563e-06	1.41437e-06	5.90451e-06	4.64495e-06	8.1292e-07	2.31585e-06	1.50022e-06
K00757	6.68605e-05	5.2328e-05	5.23475e-05	2.60441e-05	4.9246e-05	7.86551e-05	1.58461e-05	4.10413e-05	6.41854e-05	5.92815e-05	3.3223e-05	5.32817e-05	5.92488e-05	7.5624e-05	6.80242e-05	5.42258e-05	4.78918e-05	7.93458e-06	6.37791e-05	4.47538e-05	7.50391e-05	3.09952e-05	3.69368e-05	5.12755e-05	2.56432e-05	4.89604e-05	2.2769e-05	7.16933e-05	1.9185e-05	1.76842e-05	3.4753e-05	4.82056e-05	4.59881e-05	5.53029e-05	2.48778e-05	1.8199e-05	2.14236e-06	1.15018e-06	9.70513e-05	1.26076e-05	1.91643e-05	8.75184e-06	1.69914e-05	2.25096e-05	3.35187e-05	7.31376e-05	9.61955e-06	1.69094e-05	1.64516e-05
K00756	0.000131049	0.000141722	0.000127579	0.000144266	0.000125976	0.000149737	0.000157306	0.000142826	0.000139852	0.000135099	0.000137119	0.000135312	0.000144769	0.000161447	0.000136941	0.00014635	0.000119426	0.00027444	0.000152367	0.000127234	0.000144531	0.000164478	0.000113007	0.000142424	0.000122815	0.000156194	0.000116364	0.000142101	0.000133668	0.000137073	0.000129319	0.000147152	0.000133766	0.000144595	5.86568e-06	7.30753e-06	6.03036e-06	1.4788e-06	4.96949e-05	8.05965e-06	1.04533e-05	6.39978e-06	1.1227e-05	1.02015e-05	2.31466e-05	1.51165e-05	5.48721e-06	1.85635e-05	1.05778e-05
K00754	0.000632006	0.000668309	0.000775721	0.000375843	0.000488029	0.000571698	0.000444204	0.000496072	0.000518424	0.000510383	0.00055862	0.000545354	0.000539447	0.000567668	0.000577573	0.000533265	0.000516484	0.000339412	0.000587922	0.000624893	0.000525532	0.000467465	0.00042567	0.000495133	0.000491474	0.000528032	0.000535787	0.00060324	0.000643428	0.000541812	0.000606914	0.00058336	0.000643328	0.000563066	0.000600947	0.000848604	0.000605099	0.00062956	0.000487235	0.00033672	0.000461354	0.000371188	0.000338953	0.000346822	0.000448271	0.00041006	0.000503197	0.000396635	0.000363587
K06001	0.000385131	0.000308028	0.000263775	0.000289637	0.00023877	0.000257479	0.000255847	0.000241944	0.00024778	0.00030288	0.000344911	0.000324499	0.000312982	0.000269946	0.000342689	0.000296782	0.000421822	0.000123201	0.000237693	0.000362818	0.000227336	0.000265996	0.000271077	0.000271112	0.000328259	0.000223346	0.000359118	0.000242753	0.000358203	0.000402743	0.000394544	0.000307588	0.000306406	0.000299536	0.000113183	5.65519e-05	0.000576058	0.000576816	0.000168468	0.000222677	0.00033409	0.000317309	0.000256109	0.000247094	0.000261482	0.000254535	0.000353823	0.000224637	0.000194673
K05557	0	1.50368e-07	0	0	0	5.73706e-08	1.28309e-07	4.84978e-07	0	7.11236e-08	0	0	5.54245e-08	5.42496e-08	0	3.31859e-08	0	0	1.07553e-07	0	0	4.61238e-08	0	0	0	0	0	1.22448e-07	0	4.07469e-08	0	0	3.88741e-08	0	0	9.30895e-08	0	0	0	0	0	0	0	0	0	0	0	0	0
K09766	6.40021e-06	2.10515e-06	5.99754e-06	1.2165e-06	1.73876e-06	4.41754e-06	4.87572e-06	3.09174e-06	5.23172e-06	4.83641e-06	3.67736e-06	3.51248e-06	5.6533e-06	7.4322e-06	7.10756e-06	5.27657e-06	4.29858e-06	2.66176e-06	8.67596e-06	3.66834e-06	4.32704e-06	7.84105e-07	1.06161e-06	5.40522e-06	1.48841e-06	1.30561e-06	1.5311e-06	5.32649e-06	1.33751e-06	1.54838e-06	2.44389e-06	1.3569e-06	1.32172e-06	3.4144e-06	7.53181e-07	5.11992e-07	1.1902e-06	2.46467e-07	1.75394e-06	5.75689e-08	8.29624e-08	1.09398e-07	9.05404e-08	1.80558e-07	8.98024e-08	8.55649e-07	0	2.94076e-07	2.28847e-07
K05554	0	3.00735e-07	0	1.27179e-06	0	0	3.84926e-07	3.63734e-07	1.93767e-07	3.55618e-08	4.22685e-08	0	5.54245e-08	1.62749e-07	0	6.63719e-08	4.67237e-08	2.28151e-07	3.94362e-07	3.86141e-08	3.69833e-08	0	7.32146e-08	7.40441e-08	0	4.35203e-08	0	6.1224e-08	4.17973e-08	0	0	3.57079e-08	7.77482e-08	0	0	1.39634e-07	0	5.75091e-07	4.49728e-08	0	0	0	0	3.00931e-08	0	0	0	0	0
K07475	0	0	0	0	0	0	0	0	0	0	0	0	0	0	0	0	0	0	0	0	0	0	0	0	0	0	0	0	0	0	0	0	0	0	0	0	0	0	0	0	0	0	0	0	0	0	0	0	0
K07150	3.97683e-05	3.70656e-05	4.48942e-05	2.0404e-05	3.88696e-05	3.97578e-05	5.10026e-05	5.49238e-05	5.21718e-05	4.35988e-05	3.78726e-05	3.3882e-05	4.28431e-05	4.29657e-05	5.11298e-05	3.93253e-05	3.91545e-05	4.59851e-05	5.71108e-05	4.69162e-05	3.95721e-05	2.29235e-05	2.29162e-05	3.63186e-05	2.20285e-05	4.34768e-05	2.49421e-05	3.55711e-05	2.57889e-05	3.28013e-05	2.59716e-05	2.59596e-05	2.59679e-05	3.63168e-05	1.81448e-05	1.53132e-05	4.36407e-06	2.46467e-06	4.42082e-05	2.53303e-05	2.04917e-05	8.91594e-06	1.5422e-05	1.64308e-05	1.40541e-05	2.38359e-05	5.96141e-06	6.83726e-06	1.21035e-05
K07151	1.18684e-05	5.1125e-06	7.91908e-06	1.35474e-05	5.16018e-06	6.8271e-06	7.24943e-06	3.2736e-06	6.78185e-06	8.42815e-06	7.05884e-06	8.80823e-06	9.36674e-06	7.6492e-06	1.58897e-05	9.12614e-06	2.94359e-05	2.20546e-06	1.14006e-05	1.03872e-05	7.54459e-06	4.56626e-06	2.69796e-05	8.66316e-06	9.18564e-06	2.61122e-06	1.33354e-05	5.26526e-06	3.76176e-06	5.13411e-06	6.08902e-06	2.35672e-06	4.08178e-06	8.27734e-06	1.59766e-07	4.65448e-08	2.3804e-07	8.21558e-08	3.59782e-07	3.45413e-07	1.65925e-07	5.4699e-08	9.05404e-08	1.50465e-07	1.34704e-07	1.22236e-06	1.35487e-07	3.30835e-07	6.86542e-07
K07152	0.000550978	0.000652145	0.000544553	0.000641648	0.000731623	0.000736639	0.000703195	0.000747716	0.000748184	0.000691606	0.000617965	0.000687744	0.000665426	0.000728844	0.00067719	0.000703642	0.000561011	0.000782659	0.000718599	0.000600875	0.000748394	0.000725482	0.000679432	0.000686129	0.000665448	0.000778753	0.000649237	0.000739463	0.000643052	0.000589119	0.000596062	0.000701017	0.00071816	0.000686864	0.000317044	0.000174403	3.84832e-05	1.56918e-05	0.000483322	0.000636712	0.000436299	0.000546826	0.000633149	0.00063719	0.000410038	0.000553116	0.000243944	0.00061131	0.000577992
K07153	1.68394e-05	3.90956e-05	4.57676e-05	9.73199e-06	3.90379e-05	5.39284e-05	1.44347e-05	1.83079e-05	4.32585e-05	3.71976e-05	2.49384e-05	2.62626e-05	2.40542e-05	2.58771e-05	3.01048e-05	2.49226e-05	2.2147e-05	4.63907e-06	4.76819e-05	3.71468e-05	4.27527e-05	4.52936e-05	1.32152e-05	3.5282e-05	5.3753e-05	5.78385e-05	3.59562e-05	6.31832e-05	3.6698e-05	2.44889e-05	3.44216e-05	4.04213e-05	4.24505e-05	3.47648e-05	2.77992e-05	2.63909e-05	4.25299e-05	6.41637e-05	8.11759e-05	5.12939e-05	9.42453e-05	5.94578e-05	8.32972e-05	8.32675e-05	5.94941e-05	7.11411e-05	0.000118957	0.000125092	6.35178e-05
K07154	0.000390475	0.000404038	0.000365733	0.00058602	0.000418872	0.000506009	0.00049155	0.000498133	0.000514936	0.000460952	0.000417908	0.000425551	0.000476207	0.00052557	0.000452353	0.000474891	0.000319263	0.000802913	0.000492343	0.000378805	0.000551532	0.000497077	0.000677052	0.000546889	0.000419222	0.000483685	0.000385492	0.000497445	0.000440209	0.000418552	0.000399349	0.000448205	0.000444642	0.000468859	0.000263339	0.000163605	0.000623824	0.000679511	0.000440913	0.000649492	0.000599818	0.0007287	0.000771857	0.00078898	0.000580325	0.000769799	0.000778709	0.000913289	0.000788226
K07155	0	0	0	0	0	0	0	0	0	0	0	0	0	0	0	0	0	0	0	0	0	0	0	0	0	0	0	0	0	0	0	0	0	0	0	0	0	0	0	0	0	0	0	0	0	0	0	0	0
K07156	3.16282e-05	5.12754e-05	3.49371e-05	2.69841e-05	5.96225e-05	6.44846e-05	4.98479e-05	6.25622e-05	6.82545e-05	5.25248e-05	4.17613e-05	4.97692e-05	4.2954e-05	4.4105e-05	4.19011e-05	4.79869e-05	2.90621e-05	1.15089e-05	6.48546e-05	4.45993e-05	5.86925e-05	6.19443e-05	1.96581e-05	4.5352e-05	5.11164e-05	5.51838e-05	4.88965e-05	6.57546e-05	5.41693e-05	4.9589e-05	5.91919e-05	5.18835e-05	4.95645e-05	5.43717e-05	0.000197242	0.000104214	7.39512e-05	6.91752e-05	0.000149534	5.58994e-05	6.56233e-05	6.31774e-05	9.20796e-05	0.000125307	0.000196959	0.000179034	0.000170442	0.000227504	0.000194749
K07157	0.000106567	0.000163675	0.000139865	9.94211e-05	0.000233162	0.000203494	0.000158654	0.000212724	0.000229856	0.000191109	0.000147221	0.000179947	0.000172204	0.000182279	0.000162655	0.000176416	0.000111763	0.000101476	0.000218333	0.000144108	0.000207106	0.000177577	8.07558e-05	0.000164415	0.000191155	0.0002344	0.00015879	0.000213794	0.000144744	0.000115436	0.000123644	0.000183503	0.000184302	0.000184274	0.000134066	8.01966e-05	2.36453e-05	8.95499e-06	0.000251848	0.000306209	0.00019687	0.000263704	0.000322263	0.000325336	0.000224079	0.000283505	0.000143819	0.000293488	0.000322548
K07406	0.000157768	0.000114655	0.000100677	0.00011413	9.35563e-05	0.000101259	0.000156087	0.000145372	0.000126482	0.000129872	0.00010453	0.000120127	0.000151198	0.000121899	0.000130727	0.000145454	0.000107231	0.000178769	0.000141934	0.000116537	0.000113539	8.41299e-05	0.000102647	0.000100219	7.96939e-05	0.000136349	0.000115129	9.2387e-05	9.5883e-05	8.47943e-05	8.98028e-05	8.55204e-05	8.8633e-05	0.000120953	9.26641e-06	5.67846e-06	8.72815e-06	1.64312e-06	2.19917e-05	4.37524e-06	5.39256e-06	3.44604e-06	4.34594e-06	6.53019e-06	8.84553e-06	2.94588e-05	7.58725e-06	1.1469e-05	1.4036e-05
K07407	0.000315785	0.00031284	0.000219463	0.000630201	0.000320997	0.000357017	0.000420852	0.000460123	0.000356774	0.000320305	0.000320564	0.000312395	0.000353719	0.000410561	0.000316044	0.000370056	0.000205958	0.000949741	0.000325456	0.000265163	0.000395277	0.000401923	0.000710658	0.000394137	0.000257793	0.000395295	0.000267251	0.000357854	0.000313271	0.000302179	0.000280385	0.00033644	0.000317912	0.000329904	0.000156753	8.91798e-05	4.02288e-05	1.56096e-05	0.000169817	4.72065e-05	3.92412e-05	1.96916e-05	4.58134e-05	5.20309e-05	0.000144021	0.000182335	4.00363e-05	6.06531e-05	7.61807e-05
K07404	9.09079e-05	7.21013e-05	4.22739e-05	0.000220352	8.705e-05	9.0244e-05	0.000112783	0.000132035	9.63508e-05	7.86627e-05	8.63122e-05	8.31108e-05	9.98195e-05	0.0001283	8.44348e-05	0.000100056	4.70508e-05	0.000359692	9.21014e-05	5.79212e-05	0.000114981	0.000126702	0.000247905	0.000124653	5.18818e-05	8.43424e-05	5.18599e-05	8.81013e-05	6.77534e-05	7.02069e-05	6.18844e-05	8.26637e-05	8.57563e-05	9.37926e-05	6.93611e-05	2.93232e-05	3.33256e-06	2.95761e-06	8.35594e-05	7.44366e-05	6.28026e-05	4.08055e-05	8.18183e-05	6.29848e-05	4.73483e-05	6.3807e-05	3.75298e-05	3.87077e-05	6.10259e-05
K07405	5.28173e-05	3.50357e-05	3.4646e-05	5.97743e-05	2.86053e-05	4.13068e-05	4.30475e-05	3.67371e-05	4.23381e-05	4.3741e-05	2.47271e-05	3.5395e-05	4.70554e-05	5.06692e-05	4.31663e-05	4.80864e-05	3.32205e-05	6.86227e-05	4.16948e-05	4.24369e-05	3.84996e-05	3.27018e-05	0.000117729	3.92063e-05	3.07038e-05	4.63927e-05	3.2894e-05	3.55711e-05	3.12644e-05	2.17589e-05	2.32377e-05	2.77807e-05	2.71341e-05	3.48165e-05	7.53181e-07	7.91261e-07	1.03151e-06	3.28623e-07	6.34116e-06	1.26652e-06	1.07851e-06	6.56388e-07	1.44865e-06	5.2061e-06	3.52474e-06	3.70781e-05	2.70973e-06	3.56567e-06	4.14468e-06
K07402	0.000439875	0.0004602	0.000414995	0.000403822	0.000429809	0.000465907	0.000498671	0.000521049	0.000501615	0.000478946	0.000432576	0.000462729	0.000486627	0.000485209	0.000480746	0.000501539	0.000472657	0.000402255	0.000515431	0.000472792	0.000483741	0.000385826	0.000483217	0.00046781	0.000445631	0.000485556	0.000454243	0.000467445	0.000434608	0.000382491	0.000395911	0.000437207	0.000433174	0.000474033	0.000278837	0.000153644	7.05393e-05	2.94118e-05	0.000411951	0.000689388	0.000470314	0.00054431	0.000650442	0.000621662	0.000398588	0.00052492	0.000278899	0.000516765	0.000553836
K07403	0.000445219	0.000352387	0.000257952	0.000490028	0.000288802	0.000304753	0.000387877	0.000326209	0.00028973	0.000339224	0.000405355	0.000381726	0.000369848	0.000352568	0.000381538	0.000367601	0.000443081	0.000465428	0.000266947	0.000392513	0.000299675	0.000366546	0.000514003	0.000365444	0.00035522	0.000271697	0.000399272	0.0002951	0.0004107	0.000460196	0.000432569	0.000351794	0.000360013	0.000349924	6.63712e-05	4.44502e-05	8.09337e-06	4.18995e-06	0.000124979	3.8456e-05	4.10664e-05	4.72052e-05	5.54409e-05	6.29547e-05	5.81695e-05	5.13797e-05	3.62427e-05	6.59465e-05	9.82263e-05
K07400	8.45077e-06	1.14279e-05	4.94943e-06	2.59888e-06	1.21152e-05	2.62757e-05	4.81157e-06	4.78916e-06	1.0851e-05	1.12731e-05	9.93309e-06	9.02438e-06	8.64622e-06	8.35444e-06	1.33592e-05	7.96463e-06	4.90599e-06	5.83052e-07	8.85522e-06	8.37927e-06	1.20196e-05	6.68796e-06	5.78396e-06	7.25632e-06	9.6109e-06	1.16634e-05	5.33416e-06	2.47345e-05	1.13271e-05	5.74532e-06	1.03969e-05	1.1248e-05	1.37226e-05	9.312e-06	6.20119e-05	3.93303e-05	0.000576454	0.000610911	9.95248e-05	9.34919e-05	0.000273361	0.000210208	0.000143507	0.000120553	0.000201023	0.000126758	0.000401244	0.000174203	0.000144937
K07401	4.6355e-05	4.87943e-05	3.58688e-05	3.62185e-05	5.54158e-05	4.89371e-05	5.64558e-05	6.94732e-05	5.57565e-05	5.02488e-05	4.69603e-05	5.14984e-05	4.81639e-05	4.76312e-05	4.69248e-05	5.00776e-05	3.13049e-05	5.32352e-05	5.67523e-05	4.15488e-05	4.85221e-05	3.70836e-05	2.55153e-05	4.00208e-05	3.60196e-05	6.59768e-05	4.06483e-05	5.33873e-05	4.02926e-05	3.10492e-05	3.35518e-05	4.42421e-05	4.41999e-05	4.70773e-05	2.40333e-05	1.24275e-05	3.49126e-06	1.31449e-06	5.87344e-05	8.19205e-05	7.09329e-05	5.86373e-05	3.79062e-05	3.18084e-05	2.10811e-05	2.16764e-05	1.30067e-05	1.49611e-05	2.30627e-05
K01808	0.000573969	0.00049674	0.000400612	0.000656301	0.000430202	0.00046757	0.000503932	0.000501528	0.000456225	0.000480724	0.000511406	0.000496071	0.000521267	0.000520742	0.000521196	0.000513884	0.000575449	0.000670662	0.000437311	0.000521214	0.000463622	0.000449707	0.000693965	0.000509608	0.000479439	0.000441427	0.000514796	0.000457404	0.00050349	0.000539693	0.000535089	0.000487805	0.00047232	0.000493743	0.000202765	0.000106681	5.46699e-05	1.8978e-05	0.000234668	8.28416e-05	6.98544e-05	6.088e-05	8.84881e-05	0.000123051	0.000225449	0.000210938	7.85822e-05	0.000128989	0.00017667
K01809	0.000576516	0.000541624	0.000626947	0.000578611	0.000544735	0.000538022	0.000514646	0.000541903	0.000534749	0.000559174	0.00054594	0.000552162	0.000554965	0.000552153	0.000543263	0.000551716	0.000513166	0.000549539	0.000539595	0.000532142	0.000527271	0.000525397	0.000580409	0.000540522	0.000511504	0.000528163	0.000526551	0.000533567	0.000527942	0.000525431	0.00053397	0.000546545	0.000531759	0.000533836	0.000671952	0.000846137	6.7048e-05	2.60434e-05	0.000474778	0.000410121	0.000256437	0.000338696	0.000368952	0.000401411	0.000382872	0.000462376	0.000185075	0.000416374	0.000394151
K01800	3.8277e-05	6.91691e-05	4.87373e-05	4.45681e-05	0.000108364	9.53499e-05	6.17164e-05	0.000106998	0.000108994	7.67779e-05	7.02925e-05	7.12224e-05	7.46014e-05	7.6275e-05	6.65729e-05	7.52657e-05	5.00411e-05	3.56422e-05	0.000103251	5.50252e-05	0.000108879	5.23967e-05	3.086e-05	8.51507e-05	7.28897e-05	8.7824e-05	6.56398e-05	9.50808e-05	5.9394e-05	4.48624e-05	4.15462e-05	7.04159e-05	7.45605e-05	8.38598e-05	0.000124777	7.02826e-05	0.00057455	0.000576159	0.000207729	0.000332345	0.000407511	0.000414728	0.000389143	0.000380316	0.000327419	0.000336026	0.000451509	0.000407626	0.00039677
K01801	1.24276e-07	0	0	1.10591e-07	0	5.73706e-08	1.28309e-07	1.21245e-07	4.84418e-08	3.55618e-08	0	5.40382e-08	0	0	3.72123e-08	3.31859e-08	0	0	0	3.86141e-08	7.39666e-08	0	1.09822e-07	1.11066e-07	6.37891e-07	0	1.48171e-07	6.1224e-08	8.35946e-08	0	4.14219e-08	3.57079e-08	0	5.17333e-08	0	0	0	0	0	0	0	0	0	6.01861e-08	0	0	6.77433e-08	0	7.62824e-08
K01802	0.000698183	0.000696353	0.000824691	0.000545489	0.000697017	0.000690455	0.000612353	0.000724133	0.000689375	0.000657929	0.000603129	0.000626141	0.000654342	0.000751737	0.000624051	0.00063123	0.000538537	0.000579909	0.000753733	0.000637558	0.000688777	0.00065565	0.000586303	0.000642962	0.000557049	0.000648975	0.000568632	0.000690178	0.000603846	0.000532032	0.000561102	0.000642778	0.000660588	0.000638027	0.000995614	0.00132061	0.000679605	0.000662012	0.000765931	0.000356582	0.00050914	0.0004179	0.000347253	0.000435627	0.000700324	0.000529239	0.000624187	0.000577381	0.000589663
K01803	0.000628588	0.000617936	0.00061699	0.000617096	0.000611481	0.000621955	0.000603371	0.00058737	0.000602471	0.0006197	0.000617669	0.000634355	0.000618039	0.000614648	0.000631121	0.000623133	0.000647404	0.00057892	0.000601581	0.000622499	0.000613627	0.000626731	0.000629097	0.000615787	0.000621051	0.000610634	0.00062948	0.000623811	0.000622529	0.000634674	0.000642661	0.00062196	0.000624124	0.000617851	0.00058278	0.000581577	0.000641281	0.00064213	0.000591482	0.000568723	0.000611267	0.000555742	0.000505759	0.000513087	0.000577609	0.000546311	0.000586318	0.000520735	0.00052823
K01804	9.62518e-05	8.03715e-05	4.46613e-05	0.000211892	8.57599e-05	9.17356e-05	0.00013235	0.00014998	0.000103375	8.3428e-05	8.34802e-05	8.12735e-05	9.83231e-05	0.000120434	8.24998e-05	9.87614e-05	4.3126e-05	0.000368692	9.33921e-05	6.32114e-05	0.000108028	7.27834e-05	0.000233774	0.000114953	5.62195e-05	0.00010619	6.32691e-05	9.66114e-05	7.38559e-05	6.71102e-05	6.17187e-05	8.28423e-05	8.78555e-05	8.39115e-05	2.30291e-05	1.82921e-05	5.31623e-06	2.71114e-06	3.86316e-05	1.12835e-05	1.80028e-05	5.634e-06	1.68405e-05	1.73336e-05	2.63121e-05	3.47556e-05	1.05002e-05	1.849e-05	2.35458e-05
K01805	0.000130055	0.000119542	7.04565e-05	0.000251262	0.000140503	0.000147844	0.000179375	0.000174229	0.000148135	0.000128627	0.000106686	0.000124126	0.000140667	0.000163074	0.000122354	0.000141405	6.86838e-05	0.000400608	0.000138529	9.7269e-05	0.000156809	0.000111527	0.000280778	0.000155344	8.31385e-05	0.000145793	8.93966e-05	0.000140938	0.000100982	9.2903e-05	9.4732e-05	0.000116265	0.000121987	0.000124315	0.000185671	8.79231e-05	3.82452e-05	1.49524e-05	0.000133119	4.32342e-05	4.36382e-05	3.70859e-05	4.68396e-05	6.32556e-05	0.000137981	0.00010989	5.13494e-05	9.19722e-05	0.000123094
K01807	0.000186911	0.000238107	0.000290793	0.000123917	0.000294523	0.000268322	0.000230827	0.000245581	0.000264783	0.000242994	0.000212906	0.000243118	0.000212885	0.000208536	0.000235926	0.000225233	0.000222452	9.92203e-05	0.000282112	0.000220101	0.000266649	0.000259816	0.000132702	0.000221614	0.000245886	0.000296025	0.000239593	0.000280712	0.000212665	0.000188984	0.000204873	0.000233172	0.000254625	0.000234404	0.000387888	0.000497703	0.000598116	0.000625617	0.000447929	0.000523013	0.000565057	0.000518437	0.000453306	0.000427201	0.000447306	0.000395065	0.000527653	0.000420822	0.000386549
K09718	0	0	1.16457e-07	0	0	0	0	0	9.68836e-08	1.42247e-07	0	1.08076e-07	5.54245e-08	2.16999e-07	0	6.63719e-08	0	0	1.43404e-07	0	0	0	0	7.40441e-08	0	0	0	0	0	0	8.28439e-08	0	0	5.17333e-08	0	0	0	0	0	0	0	0	0	0	0	0	0	0	0
K14668	6.2138e-08	6.76655e-07	2.91143e-07	2.21182e-07	3.36533e-07	2.29482e-07	1.28309e-06	1.57618e-06	7.26627e-07	4.26742e-07	1.69074e-07	2.70191e-07	4.9882e-07	1.57324e-06	1.48849e-07	3.65045e-07	1.40171e-07	7.85853e-07	1.43404e-06	1.15842e-07	2.95866e-07	2.30619e-07	1.09822e-07	4.07242e-07	2.55157e-07	2.61122e-07	4.93904e-08	1.83672e-07	8.35946e-08	1.62988e-07	1.24266e-07	3.21371e-07	1.16622e-07	3.104e-07	0	1.86179e-07	3.17387e-07	8.21558e-08	2.69837e-07	5.75689e-08	1.65925e-07	5.4699e-08	9.05404e-08	2.40744e-07	8.98024e-08	1.62981e-07	1.35487e-07	1.10278e-07	3.81412e-07
K14669	0	3.00735e-07	5.82285e-08	5.52954e-08	5.60889e-08	0	8.9816e-07	1.0912e-06	2.42209e-07	2.13371e-07	0	5.40382e-08	1.66273e-07	2.16999e-07	0	9.95578e-08	0	1.52101e-07	3.94362e-07	3.86141e-08	3.69833e-08	9.22477e-08	3.66073e-08	1.11066e-07	4.25261e-08	4.35203e-08	0	1.22448e-07	4.17973e-08	1.22241e-07	8.28439e-08	1.42832e-07	3.88741e-08	1.552e-07	0	1.39634e-07	0	0	0	0	0	0	0	0	2.24506e-08	0	0	7.35189e-08	1.27137e-07
K14666	1.24276e-07	6.01471e-07	1.16457e-07	3.87068e-07	4.48711e-07	5.73706e-07	1.98878e-06	2.90987e-06	1.45325e-06	6.40112e-07	8.87638e-07	6.48459e-07	1.33019e-06	1.13924e-06	4.46548e-07	1.02876e-06	1.86895e-07	3.04201e-07	1.11138e-06	3.86141e-07	7.39666e-07	4.15115e-07	2.92859e-07	8.88529e-07	8.50522e-08	3.48163e-07	9.87808e-08	5.51016e-07	1.25392e-07	1.22241e-07	8.28439e-08	3.92787e-07	1.16622e-07	4.656e-07	6.8471e-08	9.30895e-08	0	0	2.69837e-07	0	2.48887e-07	1.09398e-07	6.03603e-08	6.01861e-08	1.57154e-07	8.14904e-08	1.35487e-07	1.10278e-07	3.30557e-07
K14667	7.08373e-06	1.36083e-05	7.91908e-06	1.0672e-05	1.48075e-05	1.00972e-05	2.00161e-05	2.34608e-05	1.24011e-05	1.1522e-05	6.00212e-06	1.03753e-05	9.58844e-06	1.21519e-05	7.14477e-06	1.31748e-05	3.7379e-06	3.2727e-05	1.011e-05	9.76938e-06	8.13632e-06	8.94802e-06	8.63933e-06	6.99716e-06	1.10143e-05	3.08559e-05	1.51628e-05	1.0102e-05	1.18286e-05	6.68249e-06	7.12457e-06	1.08552e-05	9.64078e-06	9.57067e-06	2.73884e-07	4.65448e-07	1.11085e-06	3.28623e-07	3.23804e-06	6.33258e-07	5.80737e-07	1.64097e-07	4.82882e-07	6.9214e-07	1.36949e-06	5.29687e-07	4.0646e-07	2.20557e-07	6.86542e-07
K01664	1.802e-05	2.37581e-05	1.46736e-05	1.11697e-05	4.17862e-05	2.19156e-05	2.26465e-05	2.41883e-05	2.13628e-05	1.76387e-05	1.18352e-05	1.49145e-05	1.71262e-05	2.10489e-05	1.62618e-05	1.49337e-05	9.76525e-06	6.28682e-06	1.8535e-05	1.58318e-05	3.21015e-05	3.70374e-05	1.37277e-05	1.88072e-05	1.07591e-05	2.43279e-05	1.45702e-05	2.10611e-05	9.02822e-06	7.94565e-06	1.56575e-05	1.59614e-05	1.46167e-05	1.58304e-05	0.000191057	0.000119155	3.79278e-05	2.08676e-05	0.000191494	4.87033e-05	2.27317e-05	1.46046e-05	2.20315e-05	2.60305e-05	0.000119213	6.40107e-05	2.81135e-05	2.86356e-05	4.46761e-05
K01665	0.000345239	0.000306525	0.000221385	0.0002621	0.000286278	0.000272109	0.000274644	0.000226546	0.000237316	0.000280618	0.000313928	0.000321041	0.000275959	0.000268915	0.000283372	0.000284968	0.000284547	0.000135572	0.000212059	0.000304897	0.000251819	0.000256864	0.000248857	0.000246159	0.000277057	0.000247413	0.00029649	0.000268039	0.00031582	0.000345167	0.000352211	0.000298839	0.000311148	0.000280653	0.00022616	0.000144894	0.0006001	0.000628328	0.000304691	0.000288247	0.000395814	0.000351441	0.000259428	0.000246974	0.00033869	0.000274582	0.000450019	0.000254412	0.00023617
K01666	6.22623e-05	8.49577e-05	7.1097e-05	4.61716e-05	0.000111168	0.0001152	7.76908e-05	0.000111303	0.000140433	0.000115007	7.98452e-05	0.000100133	9.80459e-05	9.50454e-05	9.5859e-05	9.59074e-05	6.36844e-05	3.18397e-05	0.000132577	7.89659e-05	0.000118457	0.00011328	3.91332e-05	0.000100737	0.000102063	9.72679e-05	9.62619e-05	0.000106775	8.63115e-05	8.04344e-05	8.32167e-05	9.21263e-05	9.87402e-05	0.000108692	8.2188e-05	5.55279e-05	1.75356e-05	5.83306e-06	0.000133344	0.000224864	0.000126767	0.000200198	0.000230274	0.000268611	0.000160993	0.000248912	0.000103783	0.000273123	0.00026854
K01667	6.94081e-05	4.20278e-05	2.82991e-05	0.000134147	4.07766e-05	4.95682e-05	7.66002e-05	8.43256e-05	5.41579e-05	5.17069e-05	5.30469e-05	5.22009e-05	6.15212e-05	6.69441e-05	5.76047e-05	5.93365e-05	3.70986e-05	0.000135496	5.57126e-05	3.88844e-05	6.6385e-05	4.16959e-05	0.000174104	7.36368e-05	3.07464e-05	3.54255e-05	3.45733e-05	4.19384e-05	3.62801e-05	4.50253e-05	4.25403e-05	4.34922e-05	4.21784e-05	4.92501e-05	1.23704e-05	6.74899e-06	2.14236e-06	1.56096e-06	7.65437e-05	1.66374e-05	1.82517e-05	2.77324e-05	2.54419e-05	2.77458e-05	2.18669e-05	5.17464e-05	7.58725e-06	1.25717e-05	1.62736e-05
K01660	2.92049e-06	2.48107e-06	1.97977e-06	2.21182e-07	1.34613e-06	2.98327e-06	7.69851e-07	3.63734e-07	3.14872e-06	2.77382e-06	1.22579e-06	1.78326e-06	1.93986e-06	1.73599e-06	3.72123e-07	1.62611e-06	1.35499e-06	1.2675e-07	7.06266e-06	3.47527e-06	2.73676e-06	6.91858e-07	3.66073e-08	5.18308e-06	3.40209e-07	7.83366e-07	3.45733e-07	1.40815e-06	3.34379e-07	6.11204e-07	8.28439e-07	4.28495e-07	1.24397e-06	1.91413e-06	0	0	0	0	0	0	0	0	0	3.00931e-08	0	0	0	0	7.62824e-08
K01661	0.00012179	0.000125331	0.000210671	6.43085e-05	0.000138876	0.000129084	0.000107073	0.00012955	0.000115243	0.000118599	9.36247e-05	0.000116939	0.000121712	0.000123798	0.000129425	0.000119702	0.000105455	7.44279e-05	0.000142508	0.000108969	0.000136135	0.000103871	6.85289e-05	0.00010977	7.92261e-05	0.000122771	0.00010125	0.000104448	7.5277e-05	7.79489e-05	9.52705e-05	9.54829e-05	0.000102977	0.000116814	0.000390559	0.00046191	4.8957e-05	2.30858e-05	0.000305815	8.51444e-05	6.21389e-05	3.6156e-05	5.96963e-05	6.8883e-05	0.000180144	0.000103982	4.68106e-05	4.74565e-05	7.0485e-05
K01662	0.000506549	0.000529219	0.000568485	0.000453643	0.000496611	0.000556552	0.000525167	0.000516684	0.0005425	0.000519416	0.000480001	0.000508446	0.000519771	0.000563165	0.000525959	0.000531938	0.000482656	0.000545585	0.000584659	0.000519669	0.000559594	0.000480887	0.000519165	0.000546223	0.000492877	0.000539695	0.00049988	0.000555363	0.000516991	0.00046973	0.000493501	0.000502803	0.000521302	0.000513609	0.000526702	0.00055742	0.00063652	0.000639419	0.000555504	0.000503498	0.000552364	0.000516687	0.000492298	0.000497258	0.000556393	0.000534903	0.000581102	0.0005125	0.000517271
K01663	2.29911e-05	1.15783e-05	3.20839e-05	2.433e-06	5.5528e-06	1.52032e-05	9.8156e-06	7.3353e-06	1.77781e-05	1.58606e-05	1.56816e-05	1.35096e-05	2.14493e-05	2.05064e-05	2.50439e-05	1.3208e-05	1.43442e-05	8.61903e-07	2.80355e-05	1.43258e-05	1.14278e-05	3.18254e-06	5.85717e-07	1.6845e-05	3.18946e-06	5.44004e-06	3.16098e-06	1.59182e-05	6.01881e-06	1.21018e-05	1.14325e-05	6.03463e-06	8.31906e-06	1.29333e-05	4.56473e-08	0	0	0	8.0951e-07	5.75689e-08	0	5.4699e-08	6.03603e-08	1.50465e-07	8.98024e-08	8.14904e-08	1.35487e-07	0	3.0513e-07
K01668	0	7.51838e-08	1.16457e-07	1.10591e-07	1.12178e-07	0	7.05697e-07	9.69957e-07	7.75069e-07	3.55618e-08	3.38148e-07	1.08076e-07	3.87971e-07	4.33997e-07	2.23274e-07	1.99116e-07	9.34474e-08	3.54901e-07	7.17022e-07	0	3.69833e-07	0	2.19644e-07	5.18308e-07	8.50522e-08	2.17602e-07	9.87808e-08	1.22448e-07	1.67189e-07	2.03735e-07	0	1.42832e-07	3.88741e-08	5.17333e-08	7.41769e-06	4.84066e-06	3.17387e-07	0	1.14231e-05	2.76331e-06	4.31405e-06	1.64097e-06	3.25945e-06	3.55098e-06	4.62482e-06	3.91154e-06	1.76133e-06	1.06602e-06	1.44937e-06
K01669	0.000611252	0.00062989	0.00073368	0.000600121	0.000645807	0.000623905	0.000535624	0.000556088	0.000614484	0.000615717	0.000606553	0.000618684	0.000598086	0.000610146	0.000602542	0.00059665	0.000549284	0.000566803	0.000628039	0.000599253	0.000636593	0.000645319	0.000585241	0.000604681	0.000583968	0.000632307	0.000557222	0.000642178	0.000581066	0.000579706	0.000604926	0.000628744	0.00062529	0.000609781	0.000859448	0.00100644	0.000650088	0.000657247	0.000803394	0.000618981	0.000637981	0.000575543	0.000535999	0.000551034	0.00065091	0.000533843	0.000604338	0.000518823	0.000548115
K02863	0.000624798	0.00061147	0.000608314	0.00061494	0.000604806	0.000610825	0.000596955	0.000582399	0.000593073	0.000607787	0.000614372	0.000618251	0.000609614	0.000602388	0.000620441	0.000612845	0.000635676	0.000577906	0.00059036	0.000616668	0.000605601	0.000622026	0.000627157	0.00060531	0.000616118	0.000605324	0.00062627	0.000612056	0.000619144	0.000633289	0.000635951	0.000616032	0.000614366	0.000610971	0.00058052	0.000580087	0.000640091	0.000641719	0.000574527	0.000506664	0.000554106	0.000514991	0.00049589	0.000499725	0.00057359	0.0005446	0.000582321	0.000517463	0.000521543
K02862	1.83307e-05	2.36077e-05	2.1661e-05	7.1331e-06	2.41182e-05	2.82263e-05	8.08344e-06	2.64313e-05	2.95011e-05	2.09815e-05	1.4963e-05	1.49686e-05	1.56297e-05	1.93671e-05	2.00202e-05	1.21461e-05	1.09801e-05	8.13738e-06	3.00432e-05	1.86892e-05	2.4372e-05	1.54054e-05	6.44289e-06	1.46237e-05	1.50968e-05	2.88105e-05	9.13722e-06	3.23263e-05	1.42947e-05	1.2713e-05	1.72729e-05	2.36029e-05	2.5618e-05	2.11072e-05	3.65179e-06	8.23842e-06	4.76081e-06	1.56096e-06	1.67299e-05	4.08739e-06	7.79847e-06	1.69567e-06	5.88513e-06	5.35656e-06	2.81306e-05	1.46275e-05	7.0453e-06	3.13558e-05	9.56073e-06
K02860	0.000476226	0.000510874	0.000542282	0.00044369	0.000506258	0.000536587	0.000514838	0.000512077	0.000527144	0.000500604	0.000461276	0.000495855	0.000502977	0.000529585	0.000502404	0.000518199	0.000458219	0.000538715	0.000542212	0.000490284	0.000537441	0.000511375	0.000501557	0.000511459	0.000477993	0.000536083	0.000483532	0.000541098	0.000487148	0.000438885	0.000459866	0.000493519	0.000501515	0.000502176	0.000543454	0.00056496	0.000638345	0.00063983	0.000562205	0.000501655	0.000551368	0.000514116	0.000492842	0.000496776	0.00056901	0.000533354	0.000580425	0.000513934	0.000516279
K02867	0.000624798	0.00061147	0.000608314	0.00061494	0.000604806	0.000610882	0.000596955	0.000582399	0.000593025	0.000607716	0.00061433	0.000618251	0.000609503	0.000602225	0.000620441	0.000612812	0.000635676	0.000577805	0.000590288	0.000616668	0.000605564	0.000622026	0.00062712	0.000605273	0.000616118	0.000605324	0.00062627	0.000612056	0.000619144	0.000633289	0.000635951	0.000616032	0.000614366	0.000610971	0.00058052	0.000580087	0.000640091	0.000641719	0.000574527	0.000506664	0.000554106	0.000514991	0.00049589	0.000499725	0.00057359	0.0005446	0.000582321	0.000517463	0.000521543
K02866	7.70511e-06	3.23291e-06	3.6684e-06	1.28285e-05	3.75796e-06	4.01594e-06	5.13234e-06	1.69742e-06	3.34248e-06	5.15646e-06	4.86087e-06	5.72805e-06	6.04127e-06	3.63473e-06	1.07172e-05	6.1394e-06	2.46701e-05	1.3689e-06	6.23809e-06	7.18223e-06	4.54894e-06	3.68991e-06	2.62108e-05	5.77544e-06	5.65597e-06	1.08801e-06	1.11622e-05	3.36732e-06	3.26019e-06	3.74872e-06	3.89366e-06	1.28548e-06	2.33245e-06	5.22507e-06	0	0	7.93468e-08	0	1.79891e-07	1.15138e-07	0	0	0	0	2.24506e-08	0	0	7.35189e-08	1.27137e-07
K02864	0.000624798	0.00061147	0.000608314	0.00061494	0.000604863	0.00061094	0.000596955	0.000582399	0.000593267	0.000607965	0.000614372	0.000618359	0.000609725	0.000602551	0.000620441	0.000612878	0.000635676	0.000577931	0.000591364	0.000616629	0.000605934	0.000622026	0.00062712	0.000606125	0.000616118	0.000605411	0.00062627	0.000612056	0.000619144	0.000633289	0.000635951	0.000616068	0.000614366	0.000610971	0.00058052	0.000580087	0.000640091	0.000641719	0.000574572	0.000506664	0.000554106	0.000514991	0.00049589	0.000499665	0.000573568	0.000544437	0.000582254	0.000517389	0.000521543
K02869	7.70511e-06	3.23291e-06	3.6684e-06	1.28285e-05	3.75796e-06	4.01594e-06	5.13234e-06	1.69742e-06	3.34248e-06	5.15646e-06	4.86087e-06	5.72805e-06	6.04127e-06	3.63473e-06	1.07172e-05	6.1394e-06	2.46701e-05	1.3689e-06	6.23809e-06	7.18223e-06	4.54894e-06	3.68991e-06	2.62108e-05	5.77544e-06	5.65597e-06	1.08801e-06	1.11622e-05	3.36732e-06	3.26019e-06	3.74872e-06	3.89366e-06	1.28548e-06	2.33245e-06	5.22507e-06	0	0	7.93468e-08	0	1.79891e-07	1.15138e-07	0	0	0	0	2.24506e-08	0	0	7.35189e-08	1.27137e-07
K05362	0	7.51838e-08	0	0	5.60889e-08	1.14741e-07	2.56617e-07	6.06223e-08	4.84418e-08	1.42247e-07	0	1.08076e-07	5.54245e-08	0	0	6.63719e-08	4.67237e-08	7.60503e-08	3.58511e-08	3.86141e-08	0	9.22477e-08	3.66073e-08	0	4.25261e-08	4.35203e-08	0	6.1224e-08	4.17973e-08	0	0	0	0	5.17333e-08	0	4.65448e-08	0	0	8.99456e-08	0	0	0	3.01801e-08	0	2.24506e-08	4.07452e-08	0	7.35189e-08	5.0855e-08
K05365	0.000386063	0.000331561	0.00027711	0.000622847	0.000314154	0.0003491	0.000409368	0.000345547	0.000346746	0.000359779	0.000391406	0.000339522	0.000359982	0.000360109	0.000329553	0.000357081	0.000316693	0.000750413	0.00031868	0.000354555	0.000358368	0.00045372	0.000655601	0.000424421	0.000362663	0.000363612	0.0003403	0.000355956	0.000374713	0.000425642	0.00036501	0.000369862	0.000343103	0.000352666	0.000136166	8.87143e-05	0.00115727	0.0012242	0.000228732	0.000195907	0.000554189	0.000426215	0.000296761	0.000247756	0.000414101	0.000258936	0.000806484	0.000352854	0.000302053
K03402	0.00013223	0.000140669	0.000121814	0.000242249	0.000136464	0.00014859	0.000193169	0.000190778	0.000149927	0.000141572	0.000143375	0.000135204	0.000149868	0.000186727	0.00012842	0.000155675	9.37277e-05	0.000382406	0.000150467	0.000121403	0.000154479	0.000177577	0.000255849	0.00016634	0.000115161	0.000169251	0.000111721	0.000141427	0.000135841	0.00014237	0.00012207	0.000154687	0.00013085	0.000145164	0.000119642	6.34405e-05	3.51506e-05	1.22412e-05	0.000146296	3.09721e-05	2.32295e-05	1.38935e-05	2.32689e-05	2.46161e-05	0.000109694	7.63157e-05	2.41166e-05	3.76049e-05	3.78107e-05
K03403	5.48679e-05	5.8493e-05	0.000238504	3.11313e-05	7.09524e-05	3.37913e-05	4.24701e-05	4.30418e-05	2.95011e-05	3.58107e-05	4.8651e-05	3.46925e-05	3.21462e-05	3.49368e-05	2.84674e-05	2.47899e-05	2.55111e-05	1.47031e-05	7.45344e-05	4.29003e-05	4.08665e-05	5.69629e-05	2.3209e-05	3.32828e-05	1.9477e-05	4.29981e-05	2.21269e-05	3.37956e-05	2.57889e-05	2.71782e-05	3.28476e-05	3.68505e-05	3.99626e-05	3.31611e-05	0.000441957	0.000741225	1.44411e-05	1.36379e-05	0.000236512	5.48056e-05	3.57568e-05	2.98657e-05	3.38621e-05	4.24312e-05	0.000100624	4.97906e-05	3.33297e-05	1.49611e-05	2.37493e-05
K03400	0	0	0	0	0	0	0	0	0	0	0	0	0	0	0	0	0	0	0	0	0	0	0	0	0	0	0	0	0	0	0	0	0	0	0	0	0	0	0	0	0	0	0	0	0	0	0	0	0
K03406	0.00300077	0.0028509	0.00259874	0.00223255	0.00273501	0.0029247	0.00274882	0.00270594	0.00304767	0.00321713	0.00293424	0.00290039	0.00298805	0.00310357	0.00308475	0.0028372	0.00288444	0.00143317	0.00305143	0.00296093	0.00292364	0.00273897	0.00179321	0.00304699	0.00300783	0.00274644	0.00290983	0.00286957	0.00310324	0.0031402	0.00297132	0.00301599	0.00297877	0.00298926	0.00100499	0.000561516	0.000132906	6.1699e-05	0.00265582	0.00396465	0.00263032	0.00325842	0.00342053	0.00311123	0.00162298	0.00246423	0.00127093	0.00251196	0.00274637
K03407	0.000999241	0.000956338	0.000874185	0.000767832	0.000805829	0.000900489	0.000897711	0.000858654	0.000916277	0.00096881	0.000947786	0.0009113	0.000924979	0.00102586	0.00092268	0.000890014	0.000899011	0.000706406	0.000968732	0.000989101	0.000864891	0.000855505	0.000658346	0.000938471	0.000893771	0.000859483	0.000885076	0.00089785	0.0010013	0.00101171	0.000947982	0.000964898	0.000962795	0.000920181	0.00021808	0.000133118	3.24528e-05	1.56096e-05	0.000406779	0.000552086	0.000385526	0.000454494	0.000476816	0.000473574	0.000293811	0.000401462	0.000186768	0.000431115	0.000430665
K03404	0.000341138	0.000321261	0.000361599	0.000259059	0.000252007	0.000241473	0.000248213	0.000223454	0.000216244	0.000264189	0.000308391	0.000279215	0.000271192	0.000228771	0.000273027	0.000255963	0.000385003	0.000107129	0.000228766	0.000351466	0.000210435	0.000254096	0.000228649	0.00023198	0.000317712	0.000244018	0.000323211	0.000243733	0.000325225	0.0003633	0.000358921	0.000298625	0.000274296	0.000279515	0.000371934	0.000462655	4.29266e-05	2.24285e-05	0.000271321	6.89675e-05	4.6376e-05	3.31476e-05	4.33387e-05	5.01651e-05	0.000178078	8.72354e-05	4.66074e-05	4.67213e-05	5.46182e-05
K03405	0.000455099	0.000426743	0.000415519	0.000501419	0.000364017	0.000350649	0.000404557	0.000385376	0.000331536	0.000364935	0.000426743	0.000388157	0.000392295	0.000356095	0.000394376	0.000385753	0.000468452	0.000509005	0.000320365	0.000438386	0.00034302	0.000410087	0.000508549	0.00037222	0.000404891	0.000378844	0.000437302	0.000347507	0.000447566	0.000467082	0.000458417	0.000410462	0.000391579	0.000393432	0.000390627	0.000471917	4.05462e-05	2.17713e-05	0.00032295	0.000221525	0.000135395	0.000162894	0.000200577	0.000174931	0.000193367	0.000155361	8.40694e-05	8.27456e-05	0.0001145
K03408	0.0013433	0.00123738	0.0011959	0.00105968	0.00105133	0.00112177	0.00104899	0.00110114	0.00113892	0.00123183	0.00124557	0.00118717	0.00120066	0.00133308	0.0011956	0.00113888	0.00122776	0.000872297	0.00123091	0.00129126	0.00110096	0.00106735	0.000905445	0.00121003	0.0011656	0.00106194	0.00116295	0.00110822	0.00128815	0.00132281	0.00125629	0.00123928	0.00123091	0.00119126	0.000596999	0.000557374	6.62546e-05	2.94939e-05	0.000661774	0.000747014	0.000491718	0.000666507	0.000749674	0.000737039	0.000481655	0.000633954	0.000308571	0.000666559	0.000695035
K03409	0.000302239	0.00025134	0.00023175	0.000320824	0.00017567	0.000237801	0.000261878	0.00024261	0.000242936	0.000255085	0.000242494	0.000227015	0.000266481	0.000310199	0.000247983	0.000260012	0.000180494	0.000428341	0.000258522	0.000245586	0.000245754	0.00025262	0.000378739	0.000285218	0.000189794	0.000227872	0.000204377	0.000234794	0.000276113	0.000238614	0.000236146	0.000250062	0.000237404	0.000237508	3.4167e-05	1.48478e-05	7.37925e-06	4.18995e-06	7.16416e-05	8.61231e-05	4.17301e-05	9.22225e-05	7.63859e-05	7.42998e-05	3.46188e-05	5.98547e-05	2.0052e-05	4.24204e-05	3.9794e-05
K02315	0.000126699	0.000127813	0.00011506	0.000242857	0.000114141	0.000129141	0.000177387	0.000169742	0.000143291	0.000133535	0.000141726	0.000120938	0.000140279	0.000167631	0.000117256	0.000142401	8.62519e-05	0.00038996	0.000143082	0.000117194	0.000141942	0.000165308	0.0002445	0.000155752	0.000105932	0.000152104	0.000103127	0.000127285	0.000132539	0.000137643	0.000107449	0.000140046	0.000121793	0.000135283	1.85556e-05	1.74077e-05	2.13443e-05	1.81564e-05	3.97559e-05	5.75689e-06	2.05747e-05	1.75037e-05	2.70112e-05	3.33732e-05	3.03308e-05	6.39699e-05	3.97653e-05	9.38102e-05	3.6463e-05
K02314	0.000652511	0.000654926	0.000641446	0.00062528	0.000651472	0.000656492	0.000631727	0.000637444	0.000646892	0.000651279	0.000650639	0.000653214	0.00064697	0.000640091	0.000653188	0.00064623	0.000640815	0.000613574	0.000639332	0.000656479	0.000643102	0.000648916	0.000617529	0.000643628	0.000645248	0.000670082	0.000649533	0.000655097	0.000648861	0.000662097	0.000668219	0.00065931	0.000656117	0.000646874	0.000670126	0.000649765	0.00120472	0.00124261	0.000692986	0.000656228	0.000795776	0.000761246	0.000698097	0.000683684	0.000849441	0.000786178	0.00100646	0.000832602	0.000740652
K02317	6.2138e-08	0	5.82285e-08	0	1.68267e-07	1.72112e-07	1.28309e-07	0	1.93767e-07	1.42247e-07	4.22685e-08	1.08076e-07	5.54245e-08	5.42496e-08	1.86062e-06	1.99116e-07	4.67237e-08	0	0	3.86141e-08	7.39666e-08	9.22477e-08	7.32146e-08	1.8511e-07	0	0	0	1.83672e-07	0	0	0	0	0	1.552e-07	3.19531e-07	2.79269e-07	0	0	5.84646e-07	5.75689e-08	4.97775e-07	2.73495e-07	9.05404e-08	2.10651e-07	1.12253e-07	4.07452e-08	3.38716e-07	3.67595e-08	3.30557e-07
K02316	0.000621815	0.000610418	0.000610119	0.000604213	0.000604975	0.000609907	0.000594838	0.000582823	0.000594284	0.000608071	0.000613104	0.000617387	0.000609448	0.000603961	0.000615529	0.000611617	0.000629602	0.000577323	0.000592152	0.00061381	0.000605009	0.000619674	0.000600946	0.00060631	0.000612716	0.00060589	0.000622072	0.00061126	0.000617472	0.000631618	0.000634087	0.000615782	0.000614133	0.000609677	0.00058052	0.000580087	0.000640091	0.000641801	0.000574527	0.000506434	0.000554023	0.000514827	0.000495739	0.000499605	0.000573613	0.000544559	0.000582321	0.000517426	0.000521518
K02313	0.000645303	0.000632221	0.000622929	0.000616046	0.00061995	0.000633544	0.000614021	0.000616771	0.000611868	0.000630938	0.000638465	0.000637489	0.000632061	0.00063765	0.000644034	0.00063186	0.000629929	0.000585435	0.000613018	0.000633349	0.000625646	0.00065851	0.000611672	0.000630115	0.000639295	0.000632742	0.000646817	0.000635076	0.000660063	0.000671142	0.00067	0.000647098	0.000643405	0.000631509	0.000579584	0.000579855	0.000639773	0.000641883	0.000576191	0.000506837	0.000554604	0.000515374	0.000496342	0.000500177	0.000574376	0.000544722	0.000582931	0.000517757	0.000521899
K02312	8.99758e-05	9.14987e-05	6.97578e-05	1.43215e-05	3.786e-05	5.32399e-05	6.34486e-05	4.03138e-05	3.96254e-05	4.65504e-05	5.9979e-05	6.56024e-05	6.29068e-05	3.24413e-05	6.70194e-05	6.31197e-05	0.00014989	7.83318e-06	4.02249e-05	0.000114298	3.27302e-05	2.79049e-05	9.37147e-06	4.09834e-05	9.98938e-05	3.25532e-05	0.000106189	5.69383e-05	9.02822e-05	7.30185e-05	9.68031e-05	5.66684e-05	7.09064e-05	6.73568e-05	2.83013e-06	2.00142e-06	6.42709e-06	6.40815e-06	4.31739e-06	1.26652e-06	2.32295e-06	4.59472e-06	4.19504e-06	2.588e-06	3.637e-06	1.87428e-06	5.28398e-06	1.76445e-06	4.32267e-06
K02319	0.000136641	9.05965e-05	6.06159e-05	0.000165333	8.96861e-05	6.25913e-05	7.83965e-05	6.31684e-05	5.73551e-05	9.77238e-05	0.00014515	0.000114453	9.74363e-05	6.17361e-05	0.000111525	8.61175e-05	0.000172971	2.10913e-05	3.64605e-05	0.000117812	5.48832e-05	0.000100273	0.000127027	8.17817e-05	0.000131533	6.11025e-05	0.000140812	6.13464e-05	0.000125685	0.000187232	0.000162747	0.000113515	0.000100839	9.92246e-05	9.58594e-07	5.58537e-07	3.17387e-07	1.64312e-07	1.25924e-06	5.75689e-07	5.80737e-07	2.18796e-07	4.82882e-07	3.61117e-07	5.38814e-07	9.77884e-07	2.70973e-07	7.35189e-07	1.72907e-06
K12405	0	2.25552e-07	1.16457e-07	1.10591e-07	3.92622e-07	1.31952e-06	0	6.06223e-08	2.90651e-07	2.84494e-07	4.22685e-08	3.24229e-07	1.66273e-07	4.33997e-07	2.97699e-07	3.31859e-07	9.34474e-08	2.53501e-08	2.50958e-07	1.93071e-07	2.219e-07	1.84495e-07	3.66073e-08	2.22132e-07	2.97683e-07	3.91683e-07	9.87808e-08	4.89792e-07	4.17973e-08	0	0	3.57079e-07	4.66489e-07	3.104e-07	0	0	0	0	0	0	0	0	3.01801e-08	3.00931e-08	0	0	0	0	2.54275e-08
K12152	1.24276e-07	0	5.82285e-08	0	2.24356e-07	1.72112e-07	1.92463e-07	0	2.42209e-07	1.77809e-07	8.4537e-08	1.62115e-07	5.54245e-08	1.08499e-07	1.93504e-06	2.32302e-07	1.40171e-07	2.53501e-08	3.58511e-08	7.72283e-08	1.47933e-07	5.07362e-07	1.46429e-07	2.59154e-07	0	4.35203e-08	4.93904e-08	2.44896e-07	0	0	0	3.57079e-08	0	1.552e-07	4.3365e-07	2.79269e-07	7.93468e-08	8.21558e-08	8.0951e-07	5.75689e-08	5.80737e-07	3.82893e-07	1.50901e-07	2.70838e-07	2.24506e-07	1.22236e-07	4.0646e-07	1.10278e-07	3.81412e-07
K12151	6.2138e-08	0	5.82285e-08	0	1.68267e-07	1.72112e-07	1.28309e-07	0	1.93767e-07	1.42247e-07	4.22685e-08	1.08076e-07	5.54245e-08	5.42496e-08	1.86062e-06	1.99116e-07	4.67237e-08	0	0	3.86141e-08	7.39666e-08	9.22477e-08	7.32146e-08	1.48088e-07	0	0	0	1.83672e-07	0	0	0	0	0	1.552e-07	2.96708e-07	2.79269e-07	0	0	5.84646e-07	5.75689e-08	4.97775e-07	2.73495e-07	9.05404e-08	2.10651e-07	1.12253e-07	4.07452e-08	3.38716e-07	3.67595e-08	3.30557e-07
K07091	5.82854e-05	0.000103904	9.93961e-05	5.50742e-05	0.000161031	0.000140787	0.000132479	0.000113909	0.00015017	0.000133001	0.000106643	0.000128179	0.00010902	0.000104648	0.000113349	0.000121958	9.3681e-05	3.31072e-05	0.000143906	9.83888e-05	0.000145122	0.000131637	5.02619e-05	0.000122617	0.0001542	0.000151625	0.000122093	0.000149876	0.000105998	8.43054e-05	9.22467e-05	0.000122157	0.000135126	0.000121211	0.00013701	8.28962e-05	0.000584389	0.00061354	0.000243842	0.000415647	0.000478112	0.000458651	0.000411114	0.000374448	0.000342012	0.000337289	0.000498658	0.000387886	0.000356519
K07090	0.00228904	0.00212282	0.00190477	0.00239639	0.00206082	0.00202117	0.0021833	0.00209929	0.00204923	0.00211006	0.00224336	0.00218606	0.0021789	0.00201651	0.00218016	0.00215951	0.00252901	0.00223289	0.00192008	0.00228248	0.0019958	0.00205408	0.00239379	0.00211696	0.00227098	0.00198466	0.0023054	0.00203141	0.00218855	0.00232657	0.00231424	0.0021208	0.00210052	0.00215009	0.00171515	0.00146495	0.00250752	0.0025364	0.00187793	0.00203391	0.00218581	0.00215038	0.00210986	0.00209267	0.00213584	0.00204305	0.00231601	0.00211694	0.00211384
K07093	9.42634e-05	0.000165179	0.000242289	0.000104895	0.000246735	0.000177906	0.000150249	0.000213087	0.000207525	0.00018229	0.000155463	0.000174219	0.000160066	0.000172243	0.000161204	0.000168817	0.000126294	9.22743e-05	0.000216863	0.000142177	0.000204259	0.000200316	8.34281e-05	0.000170412	0.000195407	0.00022587	0.000166396	0.000181652	0.000145413	0.00011295	0.000124473	0.000175826	0.00017987	0.000173462	0.000512688	0.000538895	0.00062684	0.000608282	0.000497714	0.000573847	0.000584968	0.000539278	0.000598593	0.000567375	0.000542092	0.000519216	0.000537475	0.000552679	0.00051544
K07092	3.1069e-07	3.75919e-07	4.076e-07	2.76477e-07	3.92622e-07	6.31077e-07	5.13234e-07	3.03112e-07	4.35976e-07	6.40112e-07	1.26805e-07	3.24229e-07	4.9882e-07	4.88247e-07	1.11637e-06	6.96905e-07	1.35499e-06	7.85853e-07	4.66064e-07	3.86141e-07	8.13632e-07	1.84495e-07	1.09822e-07	4.44264e-07	2.97683e-07	1.30561e-07	5.43294e-07	6.1224e-07	1.67189e-07	1.62988e-07	8.28439e-08	1.42832e-07	1.94371e-07	6.208e-07	1.14118e-07	2.32724e-07	0	0	1.79891e-07	1.72707e-07	9.95549e-07	1.20338e-06	1.20721e-06	3.49079e-06	1.36949e-06	7.74159e-07	5.41946e-07	5.51392e-07	1.42394e-06
K07095	0.000487721	0.000377122	0.000316472	0.00048765	0.00030187	0.000349731	0.000410651	0.000344517	0.00033265	0.000378982	0.000431012	0.000414365	0.000424385	0.000416746	0.000426156	0.000412269	0.000449015	0.000470751	0.000328683	0.000420817	0.000344166	0.000378723	0.000498079	0.000398653	0.000363343	0.000282664	0.000393493	0.000340344	0.000417931	0.00047572	0.000455724	0.000374397	0.000378789	0.000385517	0.000111813	5.36661e-05	1.99954e-05	9.77654e-06	0.00014099	4.82427e-05	3.90753e-05	3.54997e-05	5.44148e-05	5.13989e-05	8.89717e-05	0.000125536	3.08232e-05	4.53979e-05	6.04665e-05
K07094	4.44908e-05	5.932e-05	3.94207e-05	2.88089e-05	5.65376e-05	7.52129e-05	3.47075e-05	5.44388e-05	5.35766e-05	4.8933e-05	5.0384e-05	5.58755e-05	4.96603e-05	5.03979e-05	6.12143e-05	4.88165e-05	5.34986e-05	1.02668e-05	4.78612e-05	4.96192e-05	5.54749e-05	6.21288e-05	3.99386e-05	4.25753e-05	5.41357e-05	6.43666e-05	5.1613e-05	7.68361e-05	6.21108e-05	6.05907e-05	7.19085e-05	6.73093e-05	6.64747e-05	5.78379e-05	1.54973e-05	1.47081e-05	2.45975e-06	4.92935e-07	5.02796e-05	1.0017e-05	1.68414e-05	7.49376e-06	1.74139e-05	1.73336e-05	2.65591e-05	2.07393e-05	7.31628e-06	1.56595e-05	1.72653e-05
K07097	0	7.51838e-08	5.82285e-08	1.10591e-07	5.60889e-08	1.14741e-07	4.4908e-07	4.24356e-07	4.84418e-08	4.26742e-07	1.69074e-07	2.16153e-07	1.10849e-07	1.08499e-07	2.23274e-07	2.65488e-07	4.20513e-07	1.014e-07	1.43404e-07	3.86141e-08	1.47933e-07	1.38372e-07	3.66073e-08	2.59154e-07	4.25261e-08	4.35203e-08	4.93904e-08	1.22448e-07	4.17973e-08	1.22241e-07	8.28439e-08	3.57079e-08	7.77482e-08	1.552e-07	2.28237e-08	0	0	0	4.49728e-08	0	8.29624e-08	0	3.01801e-08	6.01861e-08	2.24506e-08	4.88942e-07	6.77433e-08	3.67595e-08	5.0855e-08
K07096	2.00706e-05	1.23301e-05	1.30432e-05	1.38791e-05	6.11369e-06	1.10152e-05	1.24459e-05	1.27307e-05	1.21105e-05	1.18065e-05	1.72878e-05	1.17263e-05	1.43549e-05	1.43219e-05	2.01319e-05	1.10841e-05	2.00912e-05	9.07533e-06	1.40536e-05	1.93071e-05	1.01334e-05	8.16392e-06	2.74921e-05	1.22543e-05	8.42017e-06	6.0058e-06	7.40856e-06	1.13877e-05	9.94776e-06	2.02512e-05	1.62374e-05	9.0698e-06	1.04183e-05	1.18987e-05	3.5468e-05	1.32187e-05	1.1902e-06	1.64312e-06	3.4629e-06	8.05965e-07	4.97775e-07	1.09398e-07	3.62162e-07	4.21303e-07	3.65945e-06	1.50757e-06	9.48406e-07	3.01428e-06	1.7545e-06
K07099	1.03149e-05	9.99945e-06	1.43824e-05	1.16673e-05	6.22587e-06	8.72033e-06	1.39856e-05	9.33584e-06	7.9929e-06	1.16287e-05	8.36916e-06	9.51073e-06	1.05307e-05	8.30019e-06	1.0345e-05	1.05199e-05	8.36354e-06	1.1078e-05	1.09704e-05	1.06575e-05	6.80492e-06	9.31701e-06	7.83397e-06	7.47845e-06	3.35956e-06	7.39845e-06	6.51953e-06	6.79586e-06	1.07837e-05	1.07164e-05	6.83462e-06	8.06998e-06	7.46383e-06	9.0016e-06	7.94264e-06	5.72501e-06	2.06302e-06	8.21558e-07	1.4841e-05	3.10872e-06	7.13477e-06	1.91447e-06	3.89324e-06	5.59731e-06	1.39867e-05	1.65833e-05	3.99685e-06	1.47038e-05	3.71241e-06
K07098	0.000637287	0.000591998	0.000574075	0.000611069	0.000497452	0.000522245	0.000555768	0.000523474	0.000490716	0.00054342	0.000606088	0.000558215	0.000555243	0.000573473	0.000564251	0.000555035	0.000545639	0.000599732	0.000500015	0.000586858	0.000503786	0.000535221	0.000572868	0.000534598	0.000519881	0.000511886	0.000572237	0.000511404	0.000634023	0.000653866	0.000638933	0.000590073	0.000588243	0.000557737	0.000455355	0.000463632	0.00060978	0.000628656	0.000307839	0.00025031	0.000379387	0.000315832	0.000282546	0.000269453	0.000403325	0.000357539	0.000480977	0.000319844	0.00030485
K11175	0.000601185	0.000589667	0.000592301	0.00060084	0.00058669	0.000591835	0.000580853	0.000572517	0.000577329	0.000590753	0.000600593	0.000595177	0.000590382	0.000590724	0.00059763	0.000593697	0.000572178	0.000576055	0.00056971	0.000580564	0.000591215	0.000609942	0.000603508	0.000587132	0.000579673	0.00059501	0.000595944	0.000592403	0.000605141	0.000619598	0.000611926	0.000606177	0.000599516	0.000591881	0.000573673	0.000569615	0.000638821	0.00063983	0.000549882	0.000499468	0.000550539	0.000513405	0.000492902	0.000495482	0.000563892	0.000540648	0.000579137	0.000514853	0.000516152
K11174	0	0	0	0	0	0	0	0	0	0	0	0	0	0	0	0	0	0	0	0	0	0	0	0	0	0	0	0	0	0	0	0	0	0	0	0	0	0	0	0	0	0	0	0	0	0	0	0	0
K11177	0.000231153	0.000244047	0.000160944	0.00044839	0.000212072	0.000238145	0.000322183	0.000338879	0.000253641	0.000217283	0.000248877	0.000228203	0.000254786	0.000278626	0.000196704	0.000267545	0.000192782	0.000710056	0.000229017	0.000220912	0.000269497	0.000238414	0.000471685	0.00029725	0.000218882	0.000240667	0.000224677	0.000244406	0.000259102	0.000233847	0.000210133	0.000241278	0.000238842	0.000247389	9.49465e-05	4.31935e-05	9.91835e-06	5.83306e-06	0.000111802	0.000207133	0.000119217	0.00017624	0.000209692	0.000165813	0.000109357	0.000141467	8.59662e-05	0.000130055	0.000169245
K11176	1.11848e-06	4.51103e-07	6.40514e-07	0	1.12178e-07	4.58965e-07	7.05697e-07	6.06223e-08	5.81302e-07	7.46798e-07	4.64953e-07	4.86344e-07	4.9882e-07	8.67994e-07	8.55884e-07	5.64161e-07	6.07408e-07	0	9.67979e-07	5.01984e-07	4.43799e-07	4.61238e-08	0	4.07242e-07	8.50522e-08	4.35203e-08	0	2.44896e-07	4.17973e-08	1.62988e-07	3.31375e-07	3.57079e-08	1.55496e-07	5.69067e-07	0	0	7.93468e-08	0	4.49728e-08	0	0	0	0	0	2.24506e-08	0	0	3.67595e-08	0
K11173	9.44498e-06	7.96949e-06	1.57217e-06	6.85663e-06	1.17787e-05	6.88447e-06	1.14195e-05	9.57832e-06	4.84418e-06	6.36556e-06	7.1011e-06	8.32189e-06	7.81485e-06	2.98373e-06	2.24018e-05	1.125e-05	3.74724e-05	7.93458e-06	1.7567e-06	1.16229e-05	5.51051e-06	7.97942e-06	1.87429e-05	8.03378e-06	1.76058e-05	1.45358e-05	3.41288e-05	4.83669e-06	1.24556e-05	1.0309e-05	9.02998e-06	5.67755e-06	9.13541e-06	7.50134e-06	3.65179e-07	1.86179e-07	7.93468e-08	0	4.49728e-07	1.15138e-07	0	1.09398e-07	1.50901e-07	6.01861e-08	8.98024e-08	4.07452e-08	1.35487e-07	1.47038e-07	2.28847e-07
K11179	0.000344928	0.000306525	0.00026098	0.000262321	0.000266983	0.000260864	0.000462681	0.000285349	0.000266188	0.000318883	0.000427842	0.00045511	0.000354384	0.000308626	0.000335655	0.000391959	0.000447893	9.13617e-05	0.000240632	0.000387686	0.00020914	0.000251006	0.000222573	0.000264263	0.000381161	0.000236489	0.000369638	0.000256835	0.000336677	0.00042222	0.000391064	0.000315408	0.000326737	0.000300726	8.2188e-05	5.54814e-05	0.00057939	0.000611157	0.000178407	0.000157451	0.000313515	0.000268189	0.000219772	0.00020379	0.000246665	0.000182701	0.000412353	0.000239194	0.000200038
K11178	0.000215246	0.000236528	0.000159488	0.000384137	0.000206912	0.000227589	0.000280867	0.000313963	0.000236299	0.000209388	0.000238479	0.000215018	0.000233836	0.000252858	0.000189411	0.000246638	0.000192502	0.00052604	0.000213923	0.000216471	0.000251079	0.000229374	0.000417177	0.000267447	0.000216075	0.000233443	0.000215342	0.000237243	0.000247273	0.000227205	0.000204707	0.000236743	0.000228852	0.00023699	9.40335e-05	4.24023e-05	9.839e-06	5.83306e-06	0.00010762	0.000195216	0.00011623	0.000165738	0.000194541	0.000157989	0.000107314	0.000139471	8.44759e-05	0.000128768	0.000166728
K00322	0.000207106	0.000139165	8.33833e-05	0.000347587	0.000147402	0.000114512	0.000215558	0.000172107	0.00012154	0.000153556	0.000228038	0.000174219	0.000168324	0.000160742	0.000160795	0.000159425	0.000189885	0.000367424	9.73357e-05	0.000159824	0.000128221	0.000200639	0.000296995	0.000183888	0.000170827	0.000111717	0.000184226	0.000105305	0.000183574	0.000259354	0.000206861	0.000170255	0.000164593	0.0001567	6.39976e-05	4.12387e-05	0.000578835	0.000611239	0.000100019	9.54492e-05	0.000274274	0.000206051	0.000144925	0.000121456	0.000200057	0.000127043	0.000402327	0.000172586	0.00014842
K00320	7.64919e-05	6.15004e-05	5.20563e-05	5.93319e-05	6.27635e-05	6.18455e-05	9.065e-05	9.37827e-05	6.86905e-05	7.63512e-05	5.35964e-05	6.76018e-05	7.97004e-05	6.79748e-05	6.28517e-05	7.58299e-05	7.55055e-05	6.11191e-05	7.87648e-05	6.20915e-05	5.78788e-05	5.49335e-05	6.66253e-05	5.46445e-05	4.51202e-05	6.83704e-05	6.73685e-05	5.27139e-05	4.48903e-05	4.27435e-05	4.3493e-05	4.76343e-05	4.33057e-05	6.9064e-05	0.000120189	5.88791e-05	3.56267e-05	1.14197e-05	7.47448e-05	2.37184e-05	1.20296e-05	7.05617e-06	1.31887e-05	1.3903e-05	8.94432e-05	5.01166e-05	2.2423e-05	2.4298e-05	3.72004e-05
K00321	0	0	0	0	0	0	0	0	0	0	0	0	0	0	0	0	0	0	0	0	0	0	0	0	0	0	0	0	0	0	0	0	0	0	0	0	0	0	0	0	0	0	0	0	0	0	0	0	0
K00326	6.83518e-07	1.50368e-07	1.16457e-07	2.21182e-07	1.68267e-07	4.58965e-07	1.13553e-05	3.45547e-06	8.71953e-07	2.16927e-06	9.84856e-06	2.05345e-05	7.03891e-06	1.15009e-05	4.01893e-06	1.66262e-05	1.16809e-06	7.60503e-08	6.09468e-07	1.23565e-06	5.17766e-07	1.84495e-07	3.66073e-08	8.14485e-07	2.97683e-07	2.17602e-07	1.48171e-07	4.89792e-07	5.01568e-07	1.58913e-06	3.31375e-07	7.14158e-07	3.88741e-07	6.208e-07	0	0	0	0	0	0	0	0	0	0	2.24506e-08	0	0	0	1.0171e-07
K00324	0.000294286	0.000362536	0.000373361	0.000364397	0.000522468	0.000446688	0.000406097	0.000437754	0.000457291	0.000387019	0.000336668	0.000366433	0.00036497	0.000399983	0.000374877	0.000367136	0.000297023	0.000454476	0.000445199	0.000309029	0.000487772	0.000442881	0.00039082	0.0004202	0.000384649	0.000428196	0.000354178	0.000438609	0.000296928	0.000271863	0.000302877	0.000370576	0.000404213	0.000382361	0.000790406	0.000750348	0.0012417	0.00126742	0.000821518	0.000727153	0.000893008	0.000814961	0.000760962	0.000774956	0.000927659	0.000763931	0.00105564	0.000853518	0.000830207
K00325	0.000164231	0.000204951	0.000255856	0.000219799	0.000297888	0.000241415	0.000228582	0.000257342	0.000252576	0.000221941	0.000196591	0.000198861	0.000200138	0.000214069	0.000209208	0.000199215	0.000184605	0.000196615	0.000257698	0.000180289	0.000263691	0.000232879	0.000251529	0.000236089	0.000229131	0.000250938	0.000213712	0.000240733	0.000173375	0.000163151	0.00016896	0.000212176	0.000225586	0.000213452	0.000533001	0.000555884	0.000628109	0.00063679	0.000505989	0.000489739	0.00052872	0.000501645	0.000473315	0.000473635	0.000523301	0.000454757	0.000564844	0.000476072	0.000485843
K00329	0.000358163	0.000223672	0.000155121	0.000356711	0.000220149	0.000179168	0.000189191	0.000190415	0.000177781	0.000269985	0.000314985	0.000275325	0.000262158	0.000235498	0.000283558	0.000227855	0.000349914	8.60382e-05	0.000143584	0.000269604	0.000175745	0.000240859	0.000284878	0.000248603	0.000295386	0.000166291	0.00030138	0.000174978	0.00028581	0.000389337	0.000348773	0.000276843	0.000245101	0.000239629	1.52462e-05	1.89903e-05	2.06302e-06	7.39402e-07	4.6322e-05	9.94215e-05	8.09713e-05	7.67974e-05	5.18796e-05	6.72881e-05	3.96927e-05	7.44415e-05	3.08909e-05	8.44733e-05	6.46875e-05
K05945	0	0	0	0	0	0	0	0	0	0	0	0	0	0	0	0	0	0	0	0	0	0	0	0	0	0	0	0	0	0	0	0	0	0	0	0	0	0	0	0	0	0	0	0	0	4.07452e-08	0	0	0
K05944	2.36124e-06	1.95478e-06	1.86331e-06	7.1884e-07	2.63618e-06	9.753e-07	1.21893e-06	1.51556e-06	1.06572e-06	1.45803e-06	7.60833e-07	1.51307e-06	6.65094e-07	1.57324e-06	8.55884e-07	1.06195e-06	2.24274e-06	6.59102e-07	1.79255e-06	1.42872e-06	1.7752e-06	3.68991e-07	3.66073e-07	1.8511e-06	1.19073e-06	5.22244e-07	3.95123e-07	9.79584e-07	2.50784e-07	1.22241e-07	4.97063e-07	6.07034e-07	8.94104e-07	1.3968e-06	7.76005e-07	1.21016e-06	0	0	9.89401e-07	5.75689e-07	1.65925e-07	2.18796e-07	3.31981e-07	4.81489e-07	5.61265e-07	2.03726e-07	1.35487e-07	3.67595e-08	2.0342e-07
K05947	1.11848e-06	0	1.74686e-07	5.52954e-08	2.24356e-07	1.14741e-07	1.28309e-07	2.42489e-07	9.68836e-08	1.06685e-07	2.95879e-07	1.08076e-07	2.21698e-07	1.62749e-07	5.58185e-07	5.97347e-07	5.13961e-07	0	2.86809e-07	1.93071e-07	3.32849e-07	1.84495e-07	7.32146e-08	3.33198e-07	0	4.35203e-08	1.48171e-07	1.22448e-07	1.25392e-07	6.11204e-07	3.31375e-07	1.78539e-07	1.16622e-07	2.58667e-07	2.28237e-08	4.65448e-08	0	0	8.0951e-07	2.87844e-07	8.29624e-08	5.4699e-08	3.01801e-07	1.80558e-07	4.49012e-08	8.14904e-08	0	0	1.27137e-07
K05946	0.000270362	0.000283293	0.000423205	0.000324142	0.000238546	0.000241989	0.000320258	0.000302384	0.000247005	0.000248364	0.000267813	0.000261653	0.000266703	0.000278301	0.000239424	0.000289481	0.000232918	0.000494225	0.000285984	0.000263001	0.000241686	0.000249622	0.000332834	0.000256526	0.0002165	0.000302597	0.000259102	0.000246488	0.000270011	0.000245582	0.000231217	0.000257668	0.000256141	0.000255614	0.000465329	0.000719163	1.85671e-05	9.77654e-06	0.000175754	0.000146398	0.000102956	9.99898e-05	9.44638e-05	0.00010668	0.000121997	0.000132544	5.08752e-05	0.000146634	8.70128e-05
K06944	2.04434e-05	1.3082e-05	1.47318e-05	2.19523e-05	1.06569e-05	1.19331e-05	1.26384e-05	1.32157e-05	1.21589e-05	1.4118e-05	1.84291e-05	1.50226e-05	1.64057e-05	2.46293e-05	2.04296e-05	1.35067e-05	3.61174e-05	1.75676e-05	2.22994e-05	1.7917e-05	1.46454e-05	8.16392e-06	2.7785e-05	1.61046e-05	9.781e-06	7.7031e-06	1.56074e-05	9.48972e-06	9.90596e-06	1.74804e-05	9.89984e-06	1.06767e-05	1.21676e-05	1.50544e-05	3.42355e-07	2.79269e-07	2.3804e-07	0	2.83328e-06	6.33258e-07	4.14812e-07	4.37592e-07	6.94143e-07	4.21303e-07	1.05518e-06	2.68918e-06	2.16779e-06	2.94076e-06	3.58527e-06
K06945	3.93334e-05	5.92449e-05	0.000165486	3.28455e-05	5.68741e-05	4.81913e-05	4.8244e-05	4.98922e-05	5.30438e-05	5.31649e-05	4.32829e-05	3.86373e-05	4.23443e-05	4.55697e-05	3.56866e-05	4.04537e-05	3.25197e-05	2.45135e-05	8.07008e-05	5.10479e-05	4.80413e-05	6.22211e-05	2.11956e-05	4.23902e-05	4.33341e-05	7.08946e-05	4.15373e-05	5.45506e-05	4.13793e-05	3.6713e-05	3.77768e-05	4.75986e-05	4.31503e-05	4.70773e-05	0.000333454	0.000414295	5.63362e-05	3.64772e-05	0.000154661	4.53067e-05	4.47997e-05	3.06861e-05	5.38112e-05	6.51214e-05	0.000151609	0.000110623	7.24176e-05	0.000123107	7.40702e-05
K06946	3.05719e-05	3.75919e-05	0.000124143	1.84687e-05	3.88135e-05	3.0808e-05	2.7843e-05	3.24936e-05	2.48022e-05	3.04765e-05	4.21417e-05	2.76676e-05	2.5329e-05	2.26763e-05	2.45229e-05	2.38939e-05	2.1306e-05	8.28948e-06	4.35949e-05	3.43666e-05	2.35953e-05	5.09207e-05	9.92058e-06	2.48418e-05	3.40634e-05	3.37282e-05	3.41288e-05	3.0612e-05	4.40544e-05	4.3151e-05	4.02207e-05	3.45652e-05	3.60752e-05	3.05744e-05	0.000201716	0.000343268	5.71297e-06	2.87545e-06	5.68006e-05	1.26076e-05	7.38366e-06	7.38437e-06	6.45855e-06	8.6668e-06	3.4327e-05	1.47498e-05	1.2397e-05	4.81549e-06	6.96713e-06
K06415	0.000116944	0.000133226	9.77075e-05	6.48615e-05	9.63607e-05	9.4891e-05	8.8597e-05	0.000106574	9.40256e-05	0.000102774	0.000117506	0.000110562	0.000104586	0.000109747	0.00012481	0.000105531	0.000129144	5.79503e-05	9.91282e-05	0.000130825	8.94625e-05	8.39915e-05	5.43985e-05	0.000102477	0.000113119	0.00010162	0.000138589	9.37339e-05	0.000153814	0.00012929	0.000135657	0.000122799	0.000139247	0.000109054	4.2977e-05	3.17901e-05	2.69779e-06	1.97174e-06	7.61839e-05	9.401e-05	5.41745e-05	8.29237e-05	0.000111123	0.000113421	8.00364e-05	0.000118935	4.72848e-05	0.000149942	0.000127188
K06940	0.000575584	0.000528392	0.000596144	0.000340951	0.000418647	0.000473594	0.000404621	0.000358399	0.000455305	0.000492993	0.00052396	0.000508013	0.000510681	0.000443057	0.000558669	0.000478674	0.000635068	0.000153216	0.000475242	0.000591569	0.000454229	0.000438868	0.000323389	0.0004657	0.000534043	0.000385459	0.000521513	0.000478527	0.000541317	0.000559007	0.000592251	0.000479057	0.000513916	0.000509367	0.000438488	0.000503149	5.6733e-05	7.52547e-05	0.000471495	0.000705795	0.000475375	0.000572261	0.000659044	0.00061107	0.000343741	0.000466166	0.000289128	0.000439018	0.000400661
K06941	0.000661645	0.000657407	0.000643658	0.000637224	0.000668411	0.000667163	0.000671182	0.000638292	0.000652996	0.0006713	0.000674013	0.000689636	0.00066781	0.000658591	0.000682065	0.000677292	0.000681559	0.000602166	0.000646395	0.000665283	0.000665588	0.00069052	0.000626315	0.000663435	0.000678759	0.000654023	0.000676154	0.000659933	0.000669927	0.000692209	0.000692368	0.000673451	0.000682085	0.000668395	0.000673389	0.000623746	0.000642233	0.000645088	0.000650441	0.000655019	0.000640968	0.000613996	0.000653521	0.00063066	0.000637507	0.000643285	0.000629809	0.000630976	0.000615599
K06942	0.000634802	0.000617109	0.000621531	0.000620801	0.000608789	0.00061748	0.000610941	0.000589128	0.000602374	0.000614401	0.000628532	0.000626411	0.000620533	0.00061058	0.000636554	0.000622767	0.000666186	0.000580162	0.000602334	0.00063026	0.000614329	0.000625485	0.000633197	0.000611197	0.000620966	0.000607195	0.000635358	0.000619403	0.000623616	0.000639482	0.00064146	0.000618925	0.00061837	0.000618783	0.000580452	0.000580087	0.000639932	0.000641555	0.000574707	0.000506779	0.000554106	0.000514937	0.00049592	0.000499725	0.000573209	0.000544315	0.000582254	0.0005175	0.000521645
K06943	3.47973e-06	1.27813e-06	2.8532e-06	7.68606e-06	5.60889e-07	1.60638e-06	1.66801e-06	1.21245e-07	1.69546e-06	1.70697e-06	1.09898e-06	1.99941e-06	2.2724e-06	2.06149e-06	5.95398e-06	2.02434e-06	6.77494e-06	4.56302e-07	3.08319e-06	3.43666e-06	1.40536e-06	3.68991e-07	2.03537e-05	1.48088e-06	3.23198e-06	2.61122e-07	3.80306e-06	1.22448e-06	1.25392e-06	1.71137e-06	1.6983e-06	3.57079e-07	5.44237e-07	2.0176e-06	0	0	7.93468e-08	0	4.49728e-08	0	0	0	0	0	2.24506e-08	0	0	3.67595e-08	2.54275e-08
K10806	2.3861e-05	5.37564e-05	4.85044e-05	3.54996e-05	8.1385e-05	7.76224e-05	8.30798e-05	8.33557e-05	9.89182e-05	7.69913e-05	5.87955e-05	6.71695e-05	6.6066e-05	6.20073e-05	6.95871e-05	6.98232e-05	5.40126e-05	2.3246e-05	8.86239e-05	4.78429e-05	9.23472e-05	6.88629e-05	2.89564e-05	7.69688e-05	7.63769e-05	6.77176e-05	6.80106e-05	7.38973e-05	5.45873e-05	5.01595e-05	4.80909e-05	6.07748e-05	7.12951e-05	7.65136e-05	9.1249e-05	6.33009e-05	4.84809e-05	6.55604e-05	0.000198825	0.000303849	0.000247975	0.00027251	0.000351478	0.000365059	0.000196622	0.000295199	0.000232359	0.00037877	0.00033249
K10807	3.41759e-06	1.01498e-05	6.114e-06	3.15184e-06	1.46392e-05	1.69817e-05	2.05294e-06	5.03165e-06	1.10447e-05	8.64152e-06	5.57944e-06	1.14561e-05	1.01427e-05	1.13382e-05	1.02706e-05	8.19693e-06	5.04616e-06	1.1154e-06	7.42117e-06	5.44459e-06	9.43074e-06	5.90385e-06	3.88038e-06	5.77544e-06	9.01553e-06	1.27079e-05	3.65489e-06	1.83672e-05	4.5977e-06	2.81154e-06	7.24884e-06	1.22478e-05	1.46167e-05	9.98454e-06	1.70721e-05	3.90976e-06	2.3804e-07	8.21558e-08	5.98138e-06	1.32408e-06	4.47997e-06	1.64097e-06	4.61756e-06	5.2061e-06	4.96158e-06	7.08966e-06	2.70973e-06	6.65346e-06	8.31479e-06
K10804	0.000374506	0.00040276	0.000335163	0.000591605	0.000459368	0.000456498	0.00048167	0.000466974	0.000448474	0.000465682	0.000490018	0.000478725	0.000438241	0.000431339	0.000438213	0.000463044	0.000408225	0.000589618	0.000398915	0.000406916	0.000474828	0.000614554	0.000574515	0.000490283	0.000521965	0.000490866	0.000448712	0.000471486	0.000477242	0.000527021	0.00048737	0.000498625	0.000487442	0.000465755	0.000442962	0.000220901	0.00063168	0.000687316	0.000457238	0.00078144	0.000766988	0.000742977	0.000757974	0.000701198	0.000521258	0.000593087	0.00070155	0.000693798	0.000617608
K10805	2.63465e-05	5.81923e-05	2.94054e-05	2.83665e-05	0.000102755	8.5138e-05	4.77308e-05	8.72961e-05	9.13613e-05	6.5007e-05	4.09582e-05	5.49028e-05	5.53136e-05	5.51176e-05	4.78923e-05	5.36949e-05	2.49505e-05	1.07484e-05	7.42834e-05	3.84983e-05	7.59267e-05	4.46479e-05	2.26599e-05	5.09423e-05	5.12439e-05	7.62041e-05	4.9341e-05	8.65095e-05	4.12539e-05	2.17589e-05	3.42145e-05	5.74897e-05	5.48902e-05	5.85621e-05	0.000198931	0.000110218	0.000618508	0.000624302	0.000204671	0.000135978	0.000313847	0.000259328	0.00019934	0.000209357	0.000327868	0.000238848	0.00045957	0.000286136	0.00028939
K06948	1.24276e-07	3.00735e-07	4.076e-07	5.52954e-08	3.92622e-07	5.16335e-07	9.62314e-07	1.21245e-07	3.39093e-07	7.8236e-07	4.22685e-08	2.70191e-07	4.43396e-07	2.16999e-07	5.20973e-07	2.32302e-07	4.67237e-07	1.77451e-07	4.30213e-07	1.54457e-07	1.47933e-07	3.22867e-07	1.09822e-07	1.48088e-07	8.50522e-08	2.17602e-07	1.97562e-07	4.28568e-07	1.25392e-07	4.07469e-08	4.14219e-08	7.14158e-08	3.88741e-08	2.06933e-07	1.39224e-06	2.32724e-07	1.90432e-06	3.28623e-07	2.02377e-06	5.75689e-08	1.65925e-07	1.09398e-07	9.05404e-08	1.20372e-07	1.79605e-07	8.96394e-07	1.35487e-07	2.20557e-07	1.0171e-07
K06949	0.000380782	0.000442156	0.000490983	0.000200833	0.000403447	0.000456383	0.000380948	0.000377616	0.000409043	0.000412624	0.000371582	0.000404584	0.000380323	0.000424992	0.000402228	0.000383032	0.000339681	0.000155067	0.000441363	0.000403209	0.000423865	0.000381767	0.000177765	0.000375663	0.000374612	0.000444908	0.000361785	0.000455996	0.000397116	0.000381432	0.000401834	0.000433101	0.000437489	0.000406935	0.000534553	0.00056268	0.000632156	0.000638515	0.000584061	0.000492157	0.00053909	0.000490869	0.00047422	0.000447995	0.000549164	0.000500962	0.000548179	0.000439864	0.000427258
K06418	6.2138e-08	2.25552e-07	2.32914e-07	0	1.12178e-07	6.31077e-07	2.56617e-07	6.06223e-08	1.45325e-07	4.97865e-07	0	2.16153e-07	1.66273e-07	5.42496e-08	4.46548e-07	1.99116e-07	4.67237e-08	0	7.17022e-08	1.93071e-07	7.39666e-08	4.61238e-08	3.66073e-08	3.7022e-08	0	8.70406e-08	9.87808e-08	6.1224e-07	4.17973e-08	0	0	3.57079e-08	3.88741e-08	3.104e-07	4.56473e-08	9.30895e-08	0	0	8.99456e-08	0	0	0	3.01801e-08	0	2.24506e-08	8.14904e-08	0	3.67595e-08	2.54275e-08
K09138	0.000132168	7.25524e-05	9.39809e-05	6.44191e-05	3.89818e-05	7.91714e-05	6.94149e-05	5.09834e-05	8.21089e-05	8.52416e-05	6.93203e-05	7.05199e-05	9.96532e-05	9.78121e-05	0.000109218	8.36286e-05	0.000140078	4.45401e-05	0.000109884	0.000113217	7.7406e-05	4.33103e-05	0.000120731	9.47024e-05	6.43845e-05	3.55996e-05	6.0602e-05	7.31627e-05	4.87775e-05	5.58233e-05	5.87777e-05	4.34208e-05	4.42387e-05	7.47547e-05	4.2452e-06	1.30325e-06	7.93468e-07	1.64312e-07	6.02635e-06	2.24519e-06	1.90814e-06	1.91447e-06	2.35405e-06	2.25698e-06	3.03083e-06	2.03726e-06	1.89681e-06	9.18987e-07	1.83078e-06
K09139	1.86414e-07	1.50368e-07	2.09623e-06	0	2.24356e-07	2.29482e-07	3.20771e-07	1.21245e-07	8.71953e-07	4.26742e-07	8.4537e-08	3.24229e-07	3.87971e-07	7.05245e-07	2.60486e-07	2.65488e-07	4.20513e-07	7.60503e-08	1.90011e-06	1.93071e-07	2.58883e-07	0	7.32146e-08	3.33198e-07	4.25261e-08	0	0	6.1224e-08	0	8.14938e-08	8.28439e-08	0	7.77482e-08	2.06933e-07	0	0	0	0	0	0	0	0	0	0	2.24506e-08	0	0	3.67595e-08	0
K09134	0.000415952	0.000387723	0.00038984	0.000509381	0.000329242	0.000319612	0.000378831	0.000346153	0.000302907	0.000341358	0.000429575	0.000381888	0.00036231	0.00033906	0.000360216	0.000373342	0.000425373	0.000509816	0.000288673	0.000407997	0.000298196	0.000372865	0.000523411	0.000346859	0.000387923	0.000348163	0.000406137	0.000326201	0.000425789	0.000458851	0.000428386	0.000388859	0.000373269	0.000360374	0.000228625	0.000361886	1.15846e-05	5.91522e-06	0.000116255	2.78058e-05	2.53035e-05	1.43311e-05	2.89126e-05	2.98523e-05	6.28841e-05	5.07278e-05	2.33714e-05	2.45921e-05	3.17589e-05
K09135	2.11269e-06	8.27022e-07	2.21268e-06	3.87068e-07	3.92622e-07	1.26215e-06	7.05697e-07	1.21245e-07	1.25949e-06	1.10242e-06	8.03101e-07	9.72688e-07	1.66273e-06	1.46474e-06	2.93978e-06	1.06195e-06	3.22393e-06	3.29551e-07	2.29447e-06	2.04655e-06	9.61565e-07	1.84495e-07	0	8.88529e-07	2.46651e-06	2.17602e-07	1.38293e-06	9.79584e-07	1.67189e-07	3.66722e-07	5.38485e-07	2.49955e-07	3.10993e-07	1.18987e-06	0	0	7.93468e-08	0	0	0	0	0	0	0	2.24506e-08	0	0	3.67595e-08	2.54275e-08
K09136	0.000198966	0.000217356	0.000190349	0.000134091	0.00014886	0.000157654	0.00017296	0.000150465	0.000161408	0.000178271	0.000198197	0.000207453	0.000174088	0.000189765	0.000176052	0.000193474	0.000167131	0.000115647	0.000176136	0.000220332	0.000142755	0.000149995	0.000157082	0.000170561	0.000170274	0.000131083	0.000194154	0.000160407	0.000240669	0.000206342	0.000211252	0.000191608	0.000220572	0.000184119	8.374e-05	5.42712e-05	4.44342e-05	6.49031e-05	0.00013177	0.000138453	0.000124941	0.000116126	0.000116435	0.000112277	0.000135489	0.000124232	0.000143616	0.000167072	0.000128409
K09137	0.000183183	0.000175479	0.000151161	0.000198345	0.000165014	0.000192134	0.000207539	0.000217634	0.000197449	0.000199608	0.00015559	0.000179407	0.000184176	0.000228988	0.000163437	0.000186837	0.000126995	0.000207947	0.000188935	0.00016411	0.000187838	0.000191229	0.00021148	0.000187591	0.00015135	0.00021808	0.000134441	0.000186366	0.000144159	0.000152882	0.000142036	0.000186324	0.000156118	0.000171186	0.000137513	6.74899e-05	2.61844e-05	9.8587e-06	9.86703e-05	2.44668e-05	2.46398e-05	2.14967e-05	2.849e-05	4.21905e-05	6.79804e-05	5.14612e-05	2.32359e-05	4.06927e-05	4.2769e-05
K09130	0	0	0	0	0	0	0	0	0	0	0	0	0	0	0	0	0	0	0	0	0	0	0	0	0	0	0	0	0	0	0	0	0	0	0	0	0	0	0	0	0	0	0	0	0	0	0	0	0
K09131	0.000493127	0.00042321	0.000442013	0.000521878	0.00041158	0.000383981	0.000479232	0.00044224	0.000412773	0.000432858	0.00048296	0.00044106	0.000449604	0.000433238	0.000455554	0.000439316	0.000505971	0.000487432	0.000416661	0.000463794	0.000402156	0.000463406	0.000521325	0.000460702	0.000472125	0.000389028	0.000497707	0.000394344	0.0004851	0.000519849	0.000484057	0.000436136	0.000449929	0.000434922	0.000293535	0.000394095	2.07889e-05	1.0023e-05	0.000225538	0.000198958	0.000147175	0.000167652	0.000229188	0.000228497	0.000150868	0.000184576	0.000115773	0.000211477	0.000254936
K09132	0.000127259	8.74388e-05	5.48513e-05	0.000143381	8.57038e-05	5.86328e-05	7.17245e-05	6.2926e-05	5.39642e-05	9.19628e-05	0.00013974	0.000107266	9.23372e-05	5.71791e-05	9.75708e-05	7.9414e-05	0.000145077	1.92914e-05	2.8896e-05	0.000109046	5.11109e-05	9.51996e-05	7.54477e-05	7.52658e-05	0.000124814	6.07108e-05	0.000126835	5.83465e-05	0.000121797	0.000182098	0.000156989	0.000112444	9.79239e-05	9.2551e-05	3.19531e-07	3.25813e-07	3.17387e-07	0	3.37296e-06	4.60551e-07	6.63699e-07	5.4699e-07	9.65764e-07	1.35419e-06	1.39194e-06	8.35276e-06	2.10004e-06	3.52891e-06	4.24639e-06
K09133	0.000151306	0.000105333	6.90008e-05	0.000145869	9.54633e-05	7.20001e-05	8.91103e-05	7.20799e-05	6.66559e-05	0.000104338	0.000155717	0.000121316	0.000111071	6.46656e-05	0.000121945	9.43476e-05	0.000212733	2.02294e-05	3.97947e-05	0.000143876	5.9765e-05	0.000100319	7.88156e-05	8.7372e-05	0.000159303	6.78047e-05	0.000158296	7.21831e-05	0.000136134	0.000200556	0.000180268	0.000120764	0.00010772	0.000109157	3.19531e-07	3.25813e-07	3.17387e-07	0	3.55285e-06	4.60551e-07	6.63699e-07	5.4699e-07	1.02612e-06	6.9214e-07	1.34704e-06	2.89291e-06	2.0323e-06	3.16131e-06	4.32267e-06
K05808	0.000587763	0.000559819	0.000571338	0.000559147	0.00051585	0.000556782	0.000505279	0.000497285	0.000513532	0.000541855	0.000571047	0.00055762	0.000548924	0.000546999	0.000576084	0.000545544	0.000588438	0.000526141	0.000516865	0.000568593	0.000545429	0.000577655	0.000568219	0.000548111	0.000564747	0.000530687	0.000553765	0.000559342	0.000571913	0.000604888	0.000604015	0.000572647	0.000572965	0.000557479	0.000440223	0.000512039	0.000599782	0.00062841	0.000456968	0.000464696	0.000513537	0.000473912	0.000453788	0.000423259	0.000446812	0.000438744	0.000525146	0.000417073	0.000395397
K05809	1.86414e-07	7.51838e-08	1.16457e-07	1.10591e-07	4.48711e-07	2.29482e-07	3.20771e-07	0	2.90651e-07	3.20056e-07	8.4537e-08	1.62115e-07	1.10849e-07	1.62749e-07	2.26995e-06	2.65488e-07	1.86895e-07	5.07002e-08	1.79255e-07	1.15842e-07	2.95866e-07	6.45734e-07	4.75895e-07	3.33198e-07	8.50522e-08	1.74081e-07	9.87808e-08	2.44896e-07	0	0	0	2.49955e-07	3.88741e-08	2.06933e-07	5.24944e-07	3.72358e-07	7.93468e-08	8.21558e-08	2.92323e-05	1.09381e-06	2.6548e-06	1.96916e-06	1.20721e-06	1.32409e-06	1.27968e-06	4.07452e-07	4.74203e-07	4.77873e-07	7.88252e-07
K05804	2.48552e-07	7.51838e-08	1.16457e-07	5.52954e-08	5.60889e-07	4.01594e-07	3.84926e-07	0	5.3286e-07	3.9118e-07	1.26805e-07	3.24229e-07	2.77122e-07	3.25498e-07	3.98172e-06	5.30975e-07	3.27066e-07	7.60503e-08	2.15106e-07	1.93071e-07	3.69833e-07	1.42984e-06	3.29466e-07	5.92353e-07	0	4.35203e-08	9.87808e-08	4.28568e-07	0	4.07469e-08	0	7.14158e-08	3.88741e-08	3.62133e-07	8.90123e-07	6.98171e-07	2.3804e-07	2.46467e-07	2.06875e-06	1.72707e-07	1.49332e-06	8.75184e-07	3.31981e-07	1.294e-06	5.83715e-07	5.70433e-06	8.1292e-07	6.24911e-07	8.64534e-07
K05805	1.59695e-05	2.96976e-05	2.12534e-05	2.01275e-05	5.6145e-05	3.76351e-05	2.90619e-05	4.33449e-05	4.79574e-05	3.8549e-05	3.09828e-05	3.399e-05	3.59705e-05	3.39603e-05	3.43098e-05	3.8363e-05	3.27066e-05	1.22187e-05	4.54233e-05	2.59487e-05	4.89289e-05	3.08107e-05	1.96947e-05	4.25753e-05	3.81034e-05	4.12573e-05	3.27458e-05	3.78364e-05	2.8673e-05	1.68692e-05	1.9924e-05	3.53508e-05	3.37038e-05	3.67307e-05	5.31107e-05	3.13712e-05	5.95101e-06	1.80743e-06	9.30487e-05	0.000152673	7.46662e-05	0.000142272	0.000148879	0.000136833	8.62327e-05	0.000134052	6.22561e-05	0.000126195	0.000136012
K05806	0	0	0	0	0	0	0	0	0	0	0	0	0	0	0	0	0	0	0	0	0	0	0	0	0	0	0	0	0	0	0	0	0	0	0	0	0	0	0	0	0	0	0	0	0	0	0	0	0
K05807	0.000478028	0.000448697	0.000355019	0.000503741	0.00044198	0.000458678	0.000435992	0.000429509	0.00044644	0.000458854	0.000479367	0.000483642	0.000460966	0.00045369	0.000465601	0.00045863	0.000453547	0.000465808	0.000409204	0.00045889	0.000456337	0.000481118	0.000494858	0.000476214	0.000487859	0.000413138	0.000465554	0.000458935	0.000485727	0.000509051	0.000514916	0.000475415	0.000490552	0.000465497	0.000210777	0.000123483	0.000592165	0.000617976	0.000342153	0.00044518	0.000520174	0.000493057	0.000464472	0.000459732	0.00040804	0.000441393	0.00053883	0.000469345	0.00046606
K05800	3.20011e-05	4.48096e-05	1.65369e-05	2.83665e-05	9.0247e-05	6.55746e-05	7.18528e-05	0.000101118	8.64686e-05	5.76812e-05	4.35788e-05	5.48488e-05	5.83066e-05	5.08319e-05	4.33524e-05	5.87723e-05	1.81288e-05	1.22948e-05	7.56099e-05	3.12775e-05	7.92552e-05	3.82367e-05	3.1885e-05	5.83837e-05	5.0521e-05	6.44101e-05	4.66739e-05	7.31014e-05	4.01672e-05	1.84176e-05	2.4149e-05	4.83485e-05	4.77374e-05	5.93899e-05	5.82232e-05	2.05728e-05	9.60096e-06	3.12192e-06	0.000116479	0.00010466	0.000102542	0.000102342	0.000128115	0.000131206	7.85097e-05	0.00011808	8.64404e-05	0.0001266	0.000168177
K05801	2.31775e-05	3.32313e-05	2.07294e-05	2.39429e-05	6.92698e-05	4.23395e-05	6.99923e-05	3.71009e-05	4.42758e-05	4.28875e-05	3.92251e-05	3.80429e-05	3.41969e-05	3.34178e-05	3.37888e-05	3.45466e-05	2.92023e-05	1.08752e-05	4.01532e-05	2.84586e-05	4.09775e-05	3.0903e-05	2.13421e-05	3.95395e-05	5.63471e-05	4.48694e-05	5.07239e-05	4.49384e-05	3.93731e-05	2.81561e-05	3.44216e-05	3.95643e-05	5.14304e-05	3.31093e-05	1.17542e-05	1.07053e-05	2.3804e-06	1.4788e-06	5.93191e-05	2.43516e-05	1.92473e-05	3.32023e-05	2.85806e-05	2.02526e-05	1.56705e-05	2.22876e-05	1.42261e-05	2.4151e-05	2.08505e-05
K05802	2.46066e-05	1.93974e-05	2.78332e-05	3.37302e-06	9.98382e-06	2.09403e-05	2.14917e-05	1.08514e-05	2.48991e-05	1.82788e-05	2.52343e-05	1.72922e-05	2.12276e-05	1.89874e-05	2.57882e-05	1.75222e-05	2.7567e-05	2.58571e-06	3.29113e-05	3.18181e-05	2.05627e-05	4.843e-06	1.72054e-06	2.54712e-05	7.86733e-06	7.65958e-06	7.01343e-06	1.82447e-05	1.30408e-05	1.92325e-05	1.55746e-05	9.28405e-06	1.2673e-05	1.82101e-05	5.29509e-06	2.97886e-06	1.58694e-07	1.64312e-07	1.73595e-05	2.36608e-05	1.1117e-05	2.62555e-05	3.02103e-05	2.08846e-05	1.05069e-05	6.80445e-06	8.6034e-06	8.71199e-06	1.26883e-05
K05803	1.86414e-07	7.51838e-08	1.16457e-07	1.10591e-07	4.48711e-07	2.29482e-07	3.20771e-07	0	2.90651e-07	3.20056e-07	8.4537e-08	1.62115e-07	1.66273e-07	1.62749e-07	2.26995e-06	2.98674e-07	1.86895e-07	5.07002e-08	1.79255e-07	1.54457e-07	2.95866e-07	6.45734e-07	4.75895e-07	3.33198e-07	8.50522e-08	1.74081e-07	9.87808e-08	2.44896e-07	0	0	0	2.49955e-07	3.88741e-08	2.58667e-07	5.93415e-07	4.18903e-07	7.93468e-08	1.64312e-07	2.94572e-05	1.09381e-06	2.73776e-06	1.96916e-06	1.20721e-06	1.32409e-06	1.45929e-06	4.07452e-07	5.41946e-07	4.77873e-07	7.88252e-07
K01044	1.65287e-05	2.07507e-05	2.3699e-05	1.66992e-05	4.1001e-05	3.13817e-05	2.25181e-05	1.86717e-05	3.89957e-05	3.94736e-05	2.30786e-05	2.85862e-05	2.677e-05	2.70706e-05	4.09336e-05	2.76107e-05	2.3175e-05	1.61734e-05	3.81097e-05	2.07744e-05	3.39506e-05	4.15115e-05	1.16045e-05	3.15428e-05	4.478e-05	1.97147e-05	3.10666e-05	2.39386e-05	2.7628e-05	1.91511e-05	2.7587e-05	2.71737e-05	3.69693e-05	3.12987e-05	6.91785e-05	4.13783e-05	0.000577407	0.000610664	8.38742e-05	0.000113065	0.000298582	0.000206106	0.000150237	0.00012934	0.000205692	0.000132259	0.000404156	0.000177769	0.000158032
K01045	3.1069e-07	3.75919e-07	0	3.31772e-07	1.62658e-06	6.88447e-07	2.56617e-07	5.45601e-07	1.11416e-06	1.03129e-06	4.64953e-07	3.24229e-07	2.21698e-07	3.25498e-07	2.23274e-07	3.65045e-07	9.34474e-08	0	1.79255e-07	1.93071e-07	4.43799e-07	9.22477e-08	1.83037e-07	1.8511e-07	1.27578e-06	1.56673e-06	6.91465e-07	7.34688e-07	5.85162e-07	4.07469e-08	3.72797e-07	6.7845e-07	1.01073e-06	4.656e-07	4.10826e-07	1.39634e-07	0	0	8.0951e-07	3.45413e-07	2.07406e-06	9.84582e-07	4.01396e-06	3.55098e-06	8.98024e-08	3.17812e-06	9.48406e-07	2.24233e-06	3.28014e-06
K01046	0.000121293	0.000121046	8.2801e-05	3.90385e-05	0.000108588	9.0244e-05	8.70573e-05	9.14791e-05	9.26207e-05	8.50994e-05	8.69885e-05	9.38644e-05	8.77924e-05	7.9096e-05	8.65187e-05	9.0133e-05	7.83556e-05	2.07364e-05	9.28543e-05	0.000110128	0.000112984	9.59837e-05	3.88038e-05	8.77792e-05	7.14013e-05	7.32882e-05	9.18661e-05	9.28156e-05	0.000102069	7.81526e-05	0.000106289	8.68059e-05	0.000101461	9.96384e-05	0.000341647	0.000232258	0.00119433	0.00128755	0.00043835	0.000379264	0.000657809	0.000596219	0.000486926	0.000495663	0.000619614	0.000460624	0.000970965	0.000578741	0.000531765
K02068	5.7167e-05	3.57123e-05	3.24333e-05	7.02251e-06	2.01359e-05	3.42502e-05	2.30955e-05	1.59437e-05	3.22622e-05	3.57041e-05	2.36281e-05	2.76676e-05	3.76332e-05	3.3472e-05	4.16406e-05	2.77435e-05	8.01779e-05	2.71246e-06	3.47397e-05	5.61836e-05	2.34844e-05	1.07469e-05	2.67233e-06	2.74333e-05	3.9932e-05	1.54062e-05	3.18568e-05	2.93263e-05	1.89342e-05	2.65262e-05	3.32618e-05	1.83181e-05	2.07199e-05	3.1816e-05	4.6332e-06	3.72358e-06	2.5391e-06	7.39402e-07	8.63477e-06	3.22386e-06	5.39256e-06	4.70412e-06	2.92747e-06	3.06949e-06	5.02893e-06	6.27476e-06	6.16464e-06	3.23483e-06	8.67077e-06
K04561	0.000157085	0.00016751	0.00012129	0.000183968	0.000144148	0.000143828	0.000195157	0.000183504	0.000146149	0.000152133	0.000178669	0.000170166	0.000152085	0.000166275	0.000145947	0.000165996	0.000185587	0.000195322	0.000139855	0.000175772	0.000146084	0.000134635	0.000196947	0.000163489	0.000185159	0.000133433	0.000180522	0.000140325	0.000192226	0.000188251	0.000174883	0.000166542	0.000189589	0.00015908	5.55756e-05	2.29466e-05	3.49126e-06	1.4788e-06	7.9287e-05	0.00016125	9.39964e-05	0.000163714	0.000170337	0.000174058	8.41897e-05	0.000136252	4.80977e-05	0.000125497	0.00013385
K01042	0.000458206	0.000386896	0.000308844	0.000496884	0.000320211	0.000334757	0.000398462	0.000374828	0.000336864	0.000377382	0.000425348	0.000399072	0.000404876	0.000393256	0.000389874	0.000407059	0.000440698	0.000510424	0.000315812	0.000417342	0.000331666	0.000377385	0.000497896	0.000385103	0.000385754	0.00035456	0.000418188	0.000329814	0.000433564	0.00046317	0.000421758	0.000391894	0.000367166	0.000389759	4.84546e-05	2.19226e-05	7.93468e-06	2.7933e-06	0.000105641	0.000191359	0.000110091	0.000158025	0.000192489	0.000154859	7.41768e-05	0.000118365	6.81498e-05	9.27441e-05	0.000138707
K05568	0.000418064	0.000319155	0.000264823	0.000304069	0.000281734	0.00026402	0.00027689	0.000232426	0.000262506	0.00032884	0.000354548	0.000326175	0.000335762	0.000295444	0.00035642	0.000310189	0.000405608	0.000129336	0.000252714	0.000360231	0.000242056	0.000264981	0.000302084	0.000297176	0.000327281	0.000237664	0.000371416	0.000255426	0.000371912	0.000392271	0.000390029	0.00030848	0.000319973	0.000303675	0.000149312	8.03828e-05	3.82452e-05	1.33092e-05	0.00012435	4.05285e-05	2.55524e-05	1.79413e-05	2.61964e-05	2.51277e-05	0.000105563	7.30154e-05	2.5065e-05	2.69079e-05	4.46761e-05
K05567	0.00017728	0.000171945	0.000225868	8.03995e-05	0.000167313	0.000121798	0.000124139	0.000124397	0.000124495	0.000142994	0.000139866	0.000139094	0.000140944	0.000145064	0.000151715	0.000133706	0.000144096	5.21958e-05	0.000146846	0.000161214	0.000123265	0.000130161	8.06093e-05	0.000129355	0.000145524	0.000132302	0.000171533	0.000116877	0.000171076	0.000131857	0.000161504	0.000140903	0.000161794	0.000130058	0.000378553	0.000464424	4.60211e-05	2.38252e-05	0.00023948	6.60891e-05	3.64205e-05	2.99751e-05	3.56729e-05	3.96626e-05	0.000165169	8.2183e-05	3.96976e-05	2.91503e-05	4.89225e-05
K14273	0	0	0	0	0	0	0	0	0	0	0	0	0	0	0	0	0	0	0	0	0	0	0	0	0	0	0	0	0	0	0	0	0	0	0	0	0	0	0	0	0	0	0	0	0	0	0	0	0
K14275	0	0	0	0	0	0	0	0	0	0	0	0	0	0	0	0	0	0	0	0	0	0	0	0	0	0	0	0	0	0	0	0	0	0	0	0	0	0	0	0	0	0	0	0	0	0	0	0	0
K14274	0	0	0	0	0	0	0	0	0	0	0	0	0	0	0	0	0	0	0	0	0	0	0	0	0	0	0	0	0	0	0	0	0	0	0	0	0	0	0	0	0	0	0	6.01861e-08	0	4.88942e-07	0	0	0
K02062	4.10111e-06	1.8796e-06	7.56971e-07	2.04593e-06	3.58969e-06	3.84383e-06	2.50202e-06	1.87929e-06	3.58469e-06	3.34281e-06	2.2825e-06	3.62056e-06	3.60259e-06	3.30923e-06	5.95398e-06	3.68364e-06	3.45755e-06	4.05601e-07	4.44553e-06	2.04655e-06	4.06816e-06	1.9372e-06	1.57411e-06	3.7022e-06	3.06188e-06	1.65377e-06	2.02501e-06	4.5918e-06	1.00314e-06	1.01867e-06	1.36692e-06	2.2496e-06	3.57642e-06	2.37973e-06	7.98828e-07	6.51627e-07	3.17387e-07	1.64312e-07	3.40894e-05	2.5906e-06	7.05181e-06	6.56388e-06	3.07837e-06	4.7848e-06	2.15526e-06	6.23401e-06	2.9807e-06	1.98501e-06	3.20386e-06
K05245	0	0	0	0	0	0	6.41543e-08	0	0	0	0	0	0	0	0	0	0	2.53501e-08	3.58511e-08	0	0	4.61238e-08	0	0	0	0	0	0	0	0	0	0	0	0	2.28237e-08	0	0	0	0	0	0	0	0	0	2.24506e-08	0	0	0	0
K05564	2.2494e-05	4.28548e-05	4.90867e-05	2.00722e-05	5.38453e-05	5.94359e-05	4.99762e-05	4.53455e-05	5.81302e-05	5.46585e-05	4.92005e-05	5.71184e-05	4.82193e-05	5.00182e-05	5.83862e-05	5.87391e-05	4.08832e-05	1.57931e-05	5.66806e-05	4.20122e-05	6.53125e-05	7.85489e-05	2.39778e-05	4.97576e-05	7.63343e-05	7.34188e-05	5.34898e-05	6.83872e-05	5.27482e-05	4.2662e-05	4.11734e-05	5.58828e-05	5.82334e-05	5.54064e-05	6.12815e-05	3.67238e-05	4.31647e-05	6.4328e-05	0.000112837	0.000218762	0.000191809	0.000193635	0.000245576	0.000234214	0.00012038	0.000177527	0.000179181	0.000206772	0.000181094
K01048	1.6218e-05	3.04495e-05	1.79344e-05	2.16758e-05	6.52875e-05	4.14789e-05	4.33041e-05	3.61309e-05	6.05523e-05	3.84423e-05	2.20641e-05	3.35037e-05	3.27005e-05	3.33093e-05	2.88768e-05	3.30864e-05	1.38302e-05	1.03175e-05	5.18407e-05	2.18556e-05	4.91138e-05	2.59216e-05	1.88528e-05	3.38752e-05	3.48714e-05	4.22582e-05	3.23013e-05	4.62853e-05	2.08987e-05	8.27162e-06	1.64859e-05	3.22799e-05	3.38982e-05	3.48683e-05	1.99251e-05	1.39634e-05	9.28357e-06	3.12192e-06	6.80438e-05	1.83645e-05	2.98665e-05	4.04773e-05	3.22927e-05	6.51816e-05	4.00743e-05	5.86731e-05	4.01718e-05	9.78169e-05	9.96503e-05
K02066	0.00125873	0.00119505	0.00108323	0.00108777	0.00107601	0.00111546	0.00106579	0.00106574	0.00105811	0.00115615	0.00126598	0.0011983	0.00115643	0.00107696	0.00117044	0.00112623	0.00127369	0.000736699	0.00102574	0.00126125	0.00104426	0.00116463	0.00103189	0.00110374	0.00125533	0.00104309	0.00122676	0.00112891	0.00130316	0.00139412	0.00137459	0.00122307	0.00122539	0.00117109	0.000586705	0.000596657	0.000109181	9.57937e-05	0.000677695	0.000719439	0.000538426	0.000599501	0.000661005	0.000681578	0.000515825	0.000599647	0.00035633	0.0006112	0.000605988
K01322	0.000283971	0.000323591	0.000326487	0.000478526	0.000307872	0.000326898	0.000349897	0.000368826	0.000325529	0.000283677	0.000313463	0.000300723	0.000308881	0.000357559	0.000260226	0.00032353	0.000172083	0.000728587	0.000317712	0.000264198	0.000358886	0.000304832	0.000499653	0.000350932	0.00024427	0.0003197	0.000252879	0.000323752	0.000314399	0.000276183	0.000280261	0.000321728	0.000326115	0.000308434	0.000349202	0.000417693	2.78507e-05	1.36379e-05	0.000234758	9.05559e-05	7.97269e-05	0.000105186	0.00012736	0.000185012	0.00019523	0.000196188	9.54503e-05	0.00024048	0.000231873
K01325	0	0	0	0	0	0	0	0	0	0	0	0	0	0	0	0	0	0	0	0	0	0	0	0	0	0	0	0	0	0	0	0	0	0	0	0	0	0	0	0	0	0	0	0	0	0	0	0	0
K02065	0.00112383	0.00107746	0.000987964	0.00111088	0.00096944	0.00102022	0.00102557	0.00097711	0.000988068	0.00102983	0.00113681	0.00109233	0.00105722	0.00102114	0.00106275	0.00105857	0.00111324	0.00102769	0.000960522	0.00112398	0.00100069	0.00108465	0.00114361	0.00105927	0.00110649	0.000949048	0.00107869	0.00103615	0.00116109	0.00119723	0.00119034	0.00108395	0.0011085	0.00105826	0.000540944	0.000571011	7.8712e-05	8.84818e-05	0.000636365	0.000700556	0.000530794	0.000595289	0.000651649	0.000671316	0.000463919	0.000574466	0.000343594	0.000596569	0.000582747
K01326	0	0	0	0	0	0	6.41543e-08	2.42489e-07	0	0	0	0	5.54245e-08	0	0	0	0	0	3.58511e-08	0	7.39666e-08	0	0	7.40441e-08	0	4.35203e-08	0	0	0	0	0	0	0	0	0	0	0	0	0	0	0	0	0	0	0	0	0	0	0
K05560	2.25561e-05	4.28548e-05	4.90867e-05	2.00722e-05	5.39014e-05	5.94933e-05	4.99762e-05	4.53455e-05	5.83239e-05	5.48007e-05	4.92428e-05	5.71724e-05	4.83302e-05	5.01267e-05	5.83862e-05	5.87723e-05	4.08832e-05	1.57931e-05	5.76485e-05	4.20122e-05	6.56453e-05	7.85489e-05	2.39778e-05	5.05351e-05	7.63343e-05	7.34623e-05	5.35392e-05	6.83872e-05	5.27482e-05	4.2662e-05	4.11734e-05	5.59185e-05	5.82723e-05	5.54064e-05	6.12815e-05	3.67238e-05	4.31647e-05	6.4328e-05	0.000112837	0.000218762	0.000191809	0.000193635	0.000245576	0.000234214	0.00012038	0.000177527	0.000179181	0.000206772	0.000181094
K02243	6.2138e-08	3.00735e-07	1.16457e-07	0	1.68267e-07	4.01594e-07	4.4908e-07	1.21245e-07	2.90651e-07	6.04551e-07	0	2.16153e-07	3.32547e-07	1.08499e-07	3.72123e-08	1.6593e-07	4.67237e-08	7.60503e-08	2.86809e-07	7.72283e-08	3.69833e-08	1.84495e-07	3.66073e-08	3.7022e-08	4.25261e-08	1.30561e-07	9.87808e-08	3.0612e-07	4.17973e-08	0	0	3.57079e-08	3.88741e-08	1.552e-07	6.8471e-08	1.39634e-07	1.11085e-06	2.46467e-07	1.75394e-06	0	1.65925e-07	5.4699e-08	9.05404e-08	1.20372e-07	4.49012e-08	5.29687e-07	6.77433e-08	2.20557e-07	7.62824e-08
K08930	8.38863e-06	5.41324e-06	3.37726e-06	5.9719e-06	1.43027e-05	8.66296e-06	1.68084e-05	1.01845e-05	1.46779e-05	1.22333e-05	3.80416e-06	6.53862e-06	9.08962e-06	8.73419e-06	5.95398e-06	7.53321e-06	3.22393e-06	8.11203e-07	1.43404e-05	6.37133e-06	8.3952e-06	1.35604e-05	5.78396e-06	7.33036e-06	8.12248e-06	1.01402e-05	8.79149e-06	8.81625e-06	3.42738e-06	1.75212e-06	3.0238e-06	8.74843e-06	3.4598e-06	8.3808e-06	1.43789e-06	8.84351e-07	1.03151e-06	8.21558e-07	9.17445e-06	3.339e-06	6.30514e-06	6.61858e-06	3.44054e-06	5.26629e-06	2.55937e-06	7.53786e-06	3.11619e-06	2.64668e-06	4.47524e-06
K02679	1.24276e-07	0	5.82285e-08	0	2.24356e-07	1.72112e-07	1.92463e-07	0	2.42209e-07	1.77809e-07	8.4537e-08	1.62115e-07	5.54245e-08	1.08499e-07	1.93504e-06	2.32302e-07	1.40171e-07	2.53501e-08	3.58511e-08	7.72283e-08	1.47933e-07	5.07362e-07	1.46429e-07	2.22132e-07	0	4.35203e-08	4.93904e-08	2.44896e-07	0	0	0	3.57079e-08	0	1.552e-07	3.88002e-07	1.86179e-07	7.93468e-08	8.21558e-08	8.0951e-07	5.75689e-08	5.80737e-07	3.82893e-07	1.50901e-07	2.40744e-07	2.24506e-07	8.14904e-08	4.0646e-07	1.10278e-07	3.81412e-07
K02676	5.20095e-05	8.98447e-05	9.96873e-05	4.72776e-05	0.000115992	0.000118815	7.01206e-05	8.87511e-05	0.000121056	0.000110277	9.26525e-05	0.000109752	8.70719e-05	0.000100959	9.96175e-05	9.62724e-05	8.69995e-05	4.12953e-05	0.000124833	8.98551e-05	0.000113132	0.000112773	3.79252e-05	0.000101551	0.000130938	0.000122597	9.29527e-05	0.000123795	8.53083e-05	7.58708e-05	8.18912e-05	0.000105552	0.00011499	0.000100052	0.000115967	7.04688e-05	0.000578359	0.000611239	0.000155561	0.000339426	0.000419541	0.000410243	0.000339315	0.00032347	0.000301309	0.000293162	0.000460451	0.000346421	0.000304672
K02674	0.000302115	0.000270662	0.000242813	0.000262266	0.000235405	0.000243653	0.000261942	0.000209511	0.000239593	0.0002883	0.000299726	0.000300507	0.000264098	0.000264033	0.00027005	0.000262302	0.000316179	0.000111059	0.000236617	0.000305322	0.000230628	0.000255526	0.000229784	0.000268299	0.000301127	0.000227872	0.000299207	0.000247896	0.000306124	0.000353602	0.0003117	0.000290912	0.000296726	0.000270514	7.9084e-05	5.29214e-05	2.78507e-05	4.75682e-05	0.000133704	0.000308972	0.000233705	0.000260969	0.000272104	0.000272132	0.000150643	0.000204052	0.000150661	0.000218278	0.000209777
K02675	0	0	0	0	0	0	0	0	0	0	0	0	0	0	0	0	0	0	0	0	0	0	0	0	0	0	0	0	0	0	0	0	0	0	0	0	0	0	0	0	0	0	0	0	0	0	0	0	0
K02672	0.000209467	0.00018593	0.000166359	0.000194031	0.000207136	0.000195404	0.000174307	0.000153678	0.000190037	0.000225462	0.000235816	0.000232689	0.000196757	0.00018076	0.000210324	0.00019145	0.00025427	6.07388e-05	0.00017101	0.000213305	0.000178481	0.000212815	0.000114801	0.000193773	0.000268255	0.000186659	0.000229221	0.000192856	0.000211411	0.0002717	0.000247248	0.000223388	0.000224653	0.000208951	0.000137307	7.37269e-05	0.000579073	0.000611239	0.000200174	0.000427219	0.000462184	0.000482117	0.000408609	0.000379443	0.000327173	0.000341648	0.000492697	0.00037219	0.00037386
K02241	8.88573e-06	2.25552e-06	5.76463e-06	1.82475e-06	1.12178e-06	4.99124e-06	5.00403e-06	2.66738e-06	4.98951e-06	5.04978e-06	5.41036e-06	4.1069e-06	6.54009e-06	7.4322e-06	7.62853e-06	6.53763e-06	6.72821e-06	2.71246e-06	8.38915e-06	4.40201e-06	5.36257e-06	8.30229e-07	9.5179e-07	6.25672e-06	2.29641e-06	9.57447e-07	2.12379e-06	5.99995e-06	1.71369e-06	2.15959e-06	3.06522e-06	1.57115e-06	1.78821e-06	3.67307e-06	4.56473e-08	4.65448e-08	0	0	1.34918e-07	0	0	0	9.05404e-08	3.9121e-07	0	2.24099e-06	0	1.10278e-07	1.0171e-07
K02670	8.53155e-05	0.000153601	0.000169794	6.75157e-05	0.000182794	0.000204928	0.000200931	0.000137552	0.000202438	0.000190007	0.00014794	0.000189728	0.000148981	0.000146962	0.000175456	0.000171173	0.000162084	4.21319e-05	0.00020557	0.000158472	0.000210065	0.000203083	5.48012e-05	0.000185406	0.000219605	0.00020324	0.000171829	0.00021759	0.000153689	0.00015219	0.000141953	0.000168898	0.00020129	0.000175583	0.000176678	0.000104958	0.000596608	0.000628985	0.000309952	0.000583115	0.000570201	0.000618919	0.000610423	0.000589433	0.000433543	0.000514693	0.000576495	0.000620095	0.000516737
K02671	0.000182064	0.000186456	0.000186681	0.000121926	0.000156432	0.000194831	0.000194644	0.000153556	0.000192217	0.000202809	0.000164636	0.000201346	0.000181681	0.000200778	0.000184201	0.000196029	0.000182643	8.51763e-05	0.000206932	0.000200446	0.000195679	0.000167845	0.00016865	0.000203621	0.000190049	0.000169947	0.000179583	0.000196651	0.00018976	0.000175334	0.000168049	0.000180396	0.000203661	0.000191672	0.000149267	7.9545e-05	0.000579073	0.000611322	0.000249059	0.000521056	0.000520589	0.000548467	0.000516473	0.000473815	0.000362891	0.000396288	0.000523385	0.000429975	0.000429343
K00810	2.51038e-05	8.34541e-06	7.39502e-06	3.92597e-06	4.82364e-06	1.31379e-05	1.60386e-06	4.6073e-06	1.25464e-05	1.71408e-05	2.19796e-06	7.83554e-06	1.35236e-05	1.99096e-05	1.03822e-05	8.76109e-06	6.86838e-06	6.08402e-07	1.06119e-05	1.06961e-05	8.72805e-06	2.44456e-06	1.83037e-06	8.44102e-06	4.84797e-06	7.18085e-06	2.02501e-06	8.99993e-06	2.04807e-06	1.42614e-06	3.68655e-06	7.32011e-06	6.06436e-06	8.32907e-06	4.56473e-08	9.30895e-08	0	0	6.74592e-07	2.30276e-07	8.29624e-08	2.18796e-07	1.50901e-07	9.02792e-08	1.12253e-07	4.07452e-08	6.77433e-08	1.47038e-07	3.0513e-07
K00811	4.06383e-05	4.68395e-05	4.39625e-05	1.34368e-05	5.09287e-05	6.63778e-05	1.82198e-05	4.03138e-05	5.10092e-05	4.16073e-05	2.82776e-05	4.65269e-05	4.63903e-05	5.54431e-05	6.6424e-05	4.86174e-05	5.33585e-05	1.32074e-05	4.55309e-05	3.81894e-05	6.37962e-05	3.03034e-05	2.52224e-05	4.17238e-05	3.4191e-05	5.4705e-05	4.49946e-05	6.20811e-05	2.59561e-05	2.18403e-05	3.57471e-05	4.42064e-05	4.52883e-05	4.78533e-05	1.76427e-05	1.18224e-05	2.3804e-06	8.21558e-07	2.6444e-05	7.54153e-06	9.78957e-06	3.99303e-06	1.14081e-05	1.46553e-05	2.52569e-05	5.50875e-05	6.63884e-06	1.41524e-05	1.30952e-05
K00812	0.000662391	0.000666354	0.000654955	0.000637556	0.000627803	0.000652189	0.000639297	0.000614346	0.000631439	0.000629444	0.000659895	0.00065062	0.000638268	0.000643726	0.000639196	0.000638431	0.000663804	0.000596082	0.000632377	0.000663545	0.000635964	0.000629221	0.000647108	0.000622896	0.000645121	0.000673651	0.000644742	0.000668076	0.000657555	0.000677825	0.000676917	0.000674558	0.000647876	0.00064558	0.000402724	0.000489046	6.12557e-05	6.90931e-05	0.000418247	0.000314787	0.000279417	0.000269283	0.000277657	0.000316699	0.000281575	0.000277515	0.000203094	0.000252317	0.000293484
K00813	1.59073e-05	1.12024e-05	9.54948e-06	5.25306e-06	7.34764e-06	1.54327e-05	8.53252e-06	8.36588e-06	1.43872e-05	1.42247e-05	1.42445e-05	1.24828e-05	1.53526e-05	1.28572e-05	1.65967e-05	1.19138e-05	9.57836e-06	4.28417e-06	1.6133e-05	1.05803e-05	1.15758e-05	5.8116e-06	3.44109e-06	9.25551e-06	8.12248e-06	5.65764e-06	7.40856e-06	1.29183e-05	6.35319e-06	6.11204e-06	1.12253e-05	8.85555e-06	1.15067e-05	1.24677e-05	2.89861e-06	1.07053e-06	1.58694e-06	9.03714e-07	3.04915e-05	1.38165e-06	2.98665e-06	2.13326e-06	1.35811e-06	1.50465e-06	1.7287e-06	8.14904e-07	5.41946e-07	6.24911e-07	1.16966e-06
K00814	0	0	0	0	0	0	0	0	0	0	0	0	0	0	0	0	0	0	0	0	0	0	0	0	0	0	0	0	0	0	0	0	0	0	0	0	0	0	0	0	0	0	0	0	0	0	0	0	0
K00817	0.00109897	0.00109242	0.000978181	0.00126637	0.00106518	0.00107065	0.00114798	0.00110527	0.00105487	0.00108609	0.00115765	0.00112513	0.00110555	0.00107257	0.00108623	0.00112716	0.00111843	0.00124241	0.00101433	0.00110247	0.00107806	0.00115134	0.00130633	0.00111618	0.00114918	0.00109623	0.00114334	0.00108158	0.00117664	0.00121483	0.00117493	0.00113655	0.00112704	0.00111304	0.000843335	0.000710925	0.00122019	0.00120712	0.000894329	0.000989552	0.00102193	0.00100006	0.000946358	0.0008634	0.000997637	0.000913915	0.0010469	0.000879176	0.000966778
K00818	0.000405885	0.000418924	0.000479046	0.000375511	0.000375852	0.000416797	0.000401798	0.000388831	0.00040943	0.00040007	0.000380797	0.00039529	0.00040665	0.000433943	0.000395865	0.000407623	0.000399207	0.000467101	0.000435698	0.000422053	0.000425604	0.000411609	0.000420728	0.000423569	0.000395748	0.000396209	0.000365884	0.000413446	0.000373835	0.000351524	0.000374537	0.00039243	0.000397565	0.000404813	0.000517709	0.000534706	0.000625094	0.000635804	0.000431604	0.000526468	0.000527807	0.000524454	0.000488435	0.000467616	0.000498246	0.000481812	0.000533072	0.000418617	0.000411696
K00819	9.4574e-05	9.84908e-05	8.36162e-05	9.96976e-05	9.45098e-05	0.000127305	9.482e-05	0.000114697	0.000113548	9.2923e-05	7.73936e-05	0.000101376	0.000105528	0.000135841	9.18029e-05	0.000103673	5.18166e-05	0.000219785	0.00011856	7.64174e-05	0.000128073	6.89551e-05	7.63629e-05	0.000111177	5.31151e-05	8.6736e-05	5.28971e-05	0.000112836	5.88088e-05	5.47231e-05	7.8246e-05	8.80556e-05	9.26759e-05	9.8759e-05	0.000105788	5.80879e-05	2.43595e-05	9.61223e-06	0.000130016	5.46905e-05	3.94072e-05	2.27001e-05	4.91333e-05	4.54104e-05	0.000140631	0.000104634	4.52525e-05	0.000109396	7.78844e-05
K02530	6.2138e-08	1.50368e-07	1.16457e-07	5.52954e-08	1.12178e-07	1.72112e-07	3.20771e-07	2.42489e-07	3.87534e-07	3.9118e-07	4.22685e-08	1.08076e-07	2.21698e-07	1.08499e-07	1.00473e-06	9.95578e-08	3.7379e-07	7.60503e-08	2.86809e-07	1.15842e-07	7.39666e-08	1.38372e-07	3.66073e-08	3.7022e-08	8.50522e-08	4.35203e-08	4.93904e-08	1.22448e-07	8.35946e-08	1.22241e-07	4.14219e-08	7.14158e-08	3.88741e-08	1.03467e-07	6.8471e-08	9.30895e-08	1.11085e-06	1.64312e-07	1.66399e-06	0	8.29624e-08	5.4699e-08	3.01801e-08	9.02792e-08	2.24506e-08	3.66707e-07	0	1.10278e-07	2.54275e-08
K02245	1.24276e-06	1.50368e-06	1.16457e-06	6.63545e-07	1.57049e-06	2.23745e-06	1.5397e-06	1.51556e-06	2.32521e-06	1.88478e-06	1.22579e-06	1.45903e-06	2.82665e-06	1.62749e-06	1.89783e-06	1.75886e-06	7.47579e-07	3.04201e-07	2.79638e-06	1.0812e-06	2.92168e-06	9.68601e-07	4.39288e-07	1.55493e-06	7.6547e-07	1.87137e-06	5.43294e-07	2.20406e-06	7.94149e-07	6.92698e-07	7.04173e-07	1.03553e-06	8.5523e-07	1.18987e-06	2.5106e-07	3.72358e-07	1.11085e-06	2.46467e-07	4.09252e-06	4.60551e-07	4.14812e-07	4.92291e-07	6.33783e-07	4.21303e-07	9.20474e-07	3.17812e-06	2.0323e-06	2.94076e-06	3.15301e-06
K02244	6.2138e-08	7.51838e-08	5.82285e-08	0	1.12178e-07	2.29482e-07	3.84926e-07	6.06223e-08	2.42209e-07	3.55618e-07	0	1.62115e-07	2.21698e-07	5.42496e-08	3.72123e-08	9.95578e-08	4.67237e-08	7.60503e-08	2.50958e-07	3.86141e-08	3.69833e-08	1.84495e-07	3.66073e-08	3.7022e-08	4.25261e-08	4.35203e-08	4.93904e-08	1.83672e-07	4.17973e-08	0	0	3.57079e-08	3.88741e-08	1.03467e-07	4.56473e-08	9.30895e-08	1.11085e-06	2.46467e-07	1.70897e-06	0	1.65925e-07	5.4699e-08	6.03603e-08	9.02792e-08	4.49012e-08	4.07452e-07	6.77433e-08	1.83797e-07	7.62824e-08
K01499	3.21253e-05	3.38327e-05	3.17346e-05	1.46533e-05	3.70187e-05	3.88973e-05	3.13073e-05	3.52822e-05	4.68917e-05	4.27808e-05	3.67736e-05	5.96042e-05	4.37854e-05	4.50814e-05	4.16406e-05	4.94471e-05	2.95761e-05	9.70909e-06	5.26294e-05	3.5525e-05	3.87215e-05	2.33848e-05	8.52951e-06	3.62446e-05	2.80672e-05	3.15958e-05	2.14848e-05	3.71017e-05	1.83908e-05	1.73174e-05	2.43975e-05	3.15658e-05	3.40926e-05	3.60064e-05	2.12032e-05	1.82921e-05	4.9195e-06	9.8587e-07	4.11051e-05	5.88354e-05	2.52206e-05	4.80804e-05	6.68188e-05	7.26145e-05	5.14792e-05	7.72936e-05	2.10682e-05	9.35161e-05	5.42877e-05
K01498	0	0	0	0	0	0	0	0	0	0	0	0	0	0	0	0	0	0	0	0	0	0	0	0	0	0	0	0	0	0	0	0	0	0	0	0	0	0	0	0	0	0	0	0	0	0	0	0	0
K01493	0.000261912	0.000219161	0.00021562	0.000128175	0.000133155	0.000211353	0.000165454	0.000159619	0.000183934	0.000198257	0.000205087	0.000210749	0.000224026	0.0002317	0.000261975	0.000221715	0.000253943	0.000101426	0.000215644	0.000237786	0.000202742	0.00015779	0.000187942	0.000210618	0.000165554	0.00014427	0.000212527	0.000196958	0.000222947	0.000208543	0.00022985	0.000185395	0.000206072	0.000204502	4.57386e-05	2.64374e-05	6.74448e-06	2.38252e-06	0.000114276	7.23065e-05	4.18131e-05	5.97313e-05	9.06611e-05	0.000102617	8.69512e-05	0.000147742	3.0349e-05	0.000124026	6.85779e-05
K01492	3.72828e-07	2.25552e-07	3.72663e-06	1.10591e-07	3.92622e-07	6.31077e-07	2.56617e-07	3.03112e-07	3.87534e-07	3.9118e-07	4.22685e-08	2.16153e-07	6.09669e-07	4.88247e-07	8.55884e-07	3.65045e-07	1.40171e-07	2.53501e-08	3.94362e-07	2.70299e-07	4.43799e-07	3.68991e-07	1.46429e-07	7.40441e-07	4.25261e-08	4.35203e-07	9.87808e-08	1.83672e-07	4.17973e-08	8.14938e-08	1.24266e-07	4.64202e-07	3.88741e-08	2.06933e-07	4.56473e-08	4.65448e-08	0	0	8.99456e-07	2.87844e-07	8.29624e-08	5.4699e-08	3.62162e-07	6.31954e-07	4.49012e-08	2.9744e-06	0	7.35189e-08	1.52565e-07
K01491	0.00126457	0.00124557	0.00123287	0.00123889	0.0012523	0.00125074	0.00122907	0.00123706	0.00123895	0.00124488	0.00123792	0.00125952	0.001247	0.00126521	0.00126142	0.00124613	0.00125888	0.00116603	0.00122539	0.00123874	0.0012487	0.00126149	0.00124926	0.00124209	0.00124061	0.00124886	0.0012638	0.00125925	0.00125643	0.00127672	0.00127841	0.00126027	0.00124479	0.00124589	0.00127354	0.00122045	0.00131105	0.00129404	0.00124534	0.00105789	0.001155	0.00108731	0.00105404	0.00110294	0.00127118	0.00119828	0.00122873	0.00116693	0.00121269
K01497	0.000465849	0.000425841	0.000401544	0.000656411	0.000413936	0.000399472	0.000466979	0.000493344	0.000422025	0.000440397	0.000489427	0.000443762	0.000433863	0.000466872	0.000403866	0.000429493	0.000375892	0.000782557	0.000395007	0.000416222	0.000414139	0.00043873	0.000593734	0.000478732	0.000420115	0.000400735	0.000424708	0.000396854	0.000473438	0.00050082	0.000456345	0.000465881	0.000454205	0.000426386	0.000439607	0.000493374	0.000624856	0.0006303	0.000366303	0.000339138	0.000447167	0.000405593	0.000354013	0.00038161	0.000466478	0.000409978	0.000536933	0.000500443	0.0004625
K01496	0.000404643	0.000378551	0.000311464	0.000332215	0.000362615	0.000353518	0.000361253	0.000332938	0.000357985	0.000394878	0.000399606	0.00040372	0.000375168	0.000336131	0.000387678	0.000377424	0.000440137	0.000173141	0.000334849	0.000416183	0.000335105	0.000374018	0.000318264	0.000362224	0.000434106	0.000349425	0.00043103	0.000361711	0.000429509	0.000445812	0.000449097	0.000391465	0.000396866	0.000383965	0.000251677	0.000135911	5.6971e-05	5.37299e-05	0.000272535	0.000380415	0.000255939	0.000309159	0.000348611	0.000354767	0.000280094	0.000328651	0.000222875	0.000324696	0.000364503
K01495	0.000410111	0.000463283	0.000451562	0.000512146	0.000540529	0.000502566	0.000466915	0.000523474	0.000488584	0.000474359	0.00050291	0.000497854	0.00047133	0.00047897	0.000467499	0.00048863	0.000448641	0.000511337	0.000460579	0.000432169	0.000505746	0.000525028	0.000454187	0.000475252	0.000503424	0.000529251	0.000491237	0.000500139	0.00046512	0.000487578	0.0004795	0.000506016	0.000484332	0.000484483	0.000549252	0.000568358	0.000642709	0.000641062	0.000558022	0.000447944	0.000510883	0.000497323	0.000504069	0.000529427	0.000582862	0.000551364	0.000601967	0.00055459	0.000572881
K01494	0.000418562	0.00043366	0.000429785	0.000505732	0.000520617	0.00043986	0.000473459	0.00045497	0.000453706	0.000445661	0.000450413	0.000452462	0.000434861	0.00040774	0.000434789	0.000443132	0.000497701	0.000490981	0.00042652	0.000434834	0.000459406	0.000505932	0.000472637	0.000444487	0.000491389	0.000493782	0.000489212	0.000455629	0.000426082	0.00045282	0.000440025	0.000455383	0.000442115	0.0004462	0.000594557	0.000627982	0.000638742	0.000648292	0.000583927	0.000535448	0.000548465	0.00051893	0.000498787	0.000499876	0.00058944	0.000521987	0.00059018	0.000547165	0.000531943
K02418	0.000116633	0.000125858	0.000128336	6.83451e-05	0.000146785	0.000166776	0.00014409	0.000157436	0.000180591	0.000175995	0.000125537	0.000173084	0.000155244	0.000169584	0.000166823	0.00016802	0.000157038	4.127e-05	0.000177499	0.000136501	0.000169309	0.000137587	6.80164e-05	0.000165526	0.000165129	0.000163288	0.000148764	0.000169713	0.000115988	0.000104964	0.000103928	0.000135511	0.000145506	0.000145112	6.74439e-05	3.97027e-05	5.07819e-06	2.30036e-06	0.000162846	0.000331367	0.000209895	0.000271635	0.000292717	0.00028119	0.000133289	0.000228743	0.000103376	0.00022721	0.000225745
K02419	0.000418997	0.000393211	0.000337143	0.00051104	0.000423191	0.00042133	0.000462809	0.000430903	0.000442855	0.000452915	0.000455612	0.000459649	0.000445225	0.000439748	0.000440631	0.000454946	0.000419065	0.000480714	0.000413972	0.000408306	0.000427157	0.000462622	0.000522643	0.000460258	0.000450947	0.000432548	0.00043592	0.000417731	0.000430721	0.000461785	0.000422131	0.000439421	0.000416225	0.000428818	9.24815e-05	6.02289e-05	1.61074e-05	6.326e-06	0.000250139	0.000356064	0.00024084	0.000305166	0.000327666	0.000329579	0.00017929	0.0002712	0.000133048	0.000280953	0.000307062
K14492	0	0	0	0	0	0	0	0	0	0	0	0	0	0	0	0	0	0	0	0	0	0	0	0	0	0	0	0	0	0	0	0	0	0	0	0	0	0	0	0	0	0	0	0	0	0	0	0	0
K02412	0.00046908	0.00045208	0.00037901	0.000522154	0.000433735	0.000443647	0.000489176	0.000451212	0.00045763	0.000476635	0.000490441	0.000497044	0.000468392	0.000469422	0.000460019	0.000485809	0.00045093	0.00049709	0.000433189	0.00046476	0.000442505	0.000474015	0.00052407	0.000480028	0.000476888	0.00045087	0.000479284	0.000443445	0.000496928	0.000515286	0.000477015	0.000482628	0.000470571	0.000464824	9.24587e-05	6.00893e-05	1.61074e-05	6.326e-06	0.000249464	0.000355949	0.000240425	0.000305002	0.000327605	0.000329278	0.000179223	0.000270915	0.000133048	0.000280879	0.000307062
K02413	0.000136331	0.000140594	0.000153141	7.34876e-05	0.000146897	0.000172054	0.000137739	0.000135733	0.00018001	0.000180334	0.000134583	0.000163087	0.000162172	0.000168337	0.000186657	0.000161781	0.000166103	4.83173e-05	0.000186641	0.000147931	0.000172342	0.000156683	7.5228e-05	0.0001733	0.000168658	0.000164855	0.000156913	0.000169101	0.000136761	0.000125256	0.000127621	0.000145188	0.000157479	0.000154476	6.37465e-05	3.66773e-05	3.7293e-06	1.4788e-06	0.00015727	0.000327682	0.000201599	0.000261516	0.000280223	0.000253835	0.000121974	0.000209145	9.04373e-05	0.000209014	0.000201487
K02410	0.000425086	0.000397271	0.000341277	0.0005148	0.000427678	0.000426149	0.000468134	0.000435389	0.000448087	0.000458072	0.000462544	0.000463378	0.000451543	0.000445824	0.000446958	0.000460986	0.000425279	0.000484947	0.000420605	0.00041294	0.000433444	0.00046479	0.000525278	0.000467588	0.00045707	0.000436335	0.000440414	0.00042416	0.000435319	0.000464637	0.000427184	0.000442813	0.000419646	0.000433215	9.49693e-05	6.14391e-05	1.65041e-05	6.40815e-06	0.000251398	0.000356524	0.000241006	0.000305439	0.000327998	0.00032979	0.000179627	0.000271689	0.000133319	0.000281136	0.000308003
K02411	0.000428255	0.000405617	0.000339647	0.000461772	0.000365419	0.000382949	0.000438815	0.00041308	0.000393638	0.00042603	0.000455739	0.000446464	0.000418122	0.000421031	0.000409075	0.000431185	0.000415233	0.000457848	0.00036647	0.000418848	0.000383554	0.000425539	0.000409453	0.000424272	0.000435297	0.000402955	0.000435475	0.000389629	0.000457095	0.000484481	0.000437954	0.000438707	0.000426293	0.000415419	7.4679e-05	4.47295e-05	8.33141e-06	3.45054e-06	0.000194013	0.000341729	0.000220846	0.000284544	0.00030325	0.000288231	0.000141551	0.000235996	0.000112115	0.000235408	0.000242019
K02416	0.000421234	0.000388926	0.00034052	0.000513252	0.000410402	0.000406585	0.000452993	0.000429509	0.000422752	0.000442638	0.000451723	0.000433008	0.000435747	0.000434757	0.000434156	0.000433342	0.000423223	0.000488547	0.000400851	0.000405526	0.000414767	0.000458886	0.000521361	0.000452372	0.000443462	0.000422234	0.000429993	0.00040218	0.000430262	0.00046696	0.000421013	0.000436136	0.000412299	0.000421058	8.82135e-05	5.69242e-05	1.3965e-05	6.07953e-06	0.00023939	0.000347831	0.000224247	0.00028531	0.000304578	0.000275983	0.000162475	0.000238441	0.000107441	0.000227762	0.000232382
K02417	0.000491636	0.000472305	0.000398109	0.000731392	0.000500537	0.000496313	0.000600484	0.000551602	0.000535524	0.000535845	0.000553041	0.000513957	0.00053468	0.000539892	0.000504041	0.000541495	0.000467144	0.00083924	0.000490765	0.000474993	0.000528047	0.000541171	0.000754587	0.000574508	0.000538168	0.00054457	0.000521414	0.000501486	0.000534671	0.000553384	0.000486169	0.00053294	0.000496733	0.000510556	9.9671e-05	6.13925e-05	1.64248e-05	7.31187e-06	0.000225943	0.000351688	0.00023105	0.000296687	0.000313028	0.000297801	0.000167841	0.000257265	0.000123564	0.000264484	0.000266251
K02414	8.62475e-05	9.41302e-05	0.000117389	4.31304e-05	0.000105503	0.000129313	9.66163e-05	0.000101785	0.00013554	0.000132077	8.76648e-05	0.000120829	0.000116502	0.000130416	0.000132662	0.000115089	9.49425e-05	2.54515e-05	0.000144014	9.51066e-05	0.000130181	0.000112173	3.74859e-05	0.000121802	0.000119924	0.000122336	8.97917e-05	0.000130713	8.68966e-05	7.9049e-05	7.90331e-05	0.000105695	0.00011429	0.000111692	5.78123e-05	3.02076e-05	3.25322e-06	9.8587e-07	0.000155876	0.00032584	0.000200022	0.000259164	0.000279679	0.000243393	0.000115508	0.000191054	8.90147e-05	0.000192803	0.000197241
K02415	0.000331196	0.000297803	0.000269191	0.000299369	0.000352519	0.000326611	0.000310314	0.000292381	0.000346601	0.000363157	0.000336542	0.000348492	0.000336704	0.000308626	0.000359397	0.000328541	0.000367575	0.000128449	0.000325313	0.00032768	0.000318426	0.000323928	0.00029608	0.00033579	0.000369084	0.000307732	0.000358278	0.000321059	0.000326186	0.000350423	0.000335393	0.000326656	0.000324638	0.000331042	0.000215273	0.000115384	4.26092e-05	1.51167e-05	0.000327941	0.000402925	0.000269462	0.000329124	0.000361739	0.000351457	0.000258406	0.00030567	0.000153168	0.000297164	0.000336762
K00120	6.2138e-08	7.51838e-08	1.16457e-07	0	1.68267e-07	2.29482e-07	2.56617e-07	1.21245e-07	9.68836e-08	2.84494e-07	4.22685e-08	1.08076e-07	1.10849e-07	1.08499e-07	7.44247e-08	1.99116e-07	9.34474e-08	0	1.43404e-07	1.15842e-07	3.69833e-08	1.38372e-07	0	0	8.50522e-08	8.70406e-08	0	1.22448e-07	0	4.07469e-08	4.14219e-08	7.14158e-08	1.16622e-07	2.06933e-07	6.8471e-07	2.79269e-07	1.90432e-06	7.39402e-07	1.39416e-06	2.30276e-07	4.97775e-07	2.62555e-06	2.65585e-06	1.26391e-06	4.26561e-07	1.62981e-07	4.0646e-07	1.10278e-07	1.27137e-07
K00121	0.000254579	0.000371483	0.000350245	0.000203819	0.00047984	0.000396373	0.00034701	0.000396227	0.00042963	0.000353698	0.000305601	0.000351032	0.000327448	0.000319205	0.000337107	0.000352933	0.000315759	0.000163052	0.000403289	0.000318219	0.000394796	0.000333983	0.000220596	0.000323684	0.000375931	0.000431025	0.000415916	0.000402731	0.000336009	0.000243463	0.000289954	0.000341832	0.000368099	0.000360116	0.00079157	0.00071139	0.0012774	0.00130611	0.000814322	0.000732392	0.000923289	0.000904558	0.000792591	0.000872368	0.000999052	0.000854712	0.00120563	0.00100258	0.00108293
K00430	0	0	0	0	0	0	0	0	0	0	0	0	0	0	0	0	0	0	0	0	0	0	0	0	0	0	0	0	0	0	0	0	0	0	0	0	0	0	0	0	0	0	0	0	0	0	0	0	0
K13058	2.54766e-06	1.20294e-06	1.10634e-06	2.48829e-06	2.24356e-06	1.37689e-06	2.56617e-07	1.39431e-06	1.45325e-06	1.70697e-06	3.38148e-07	1.51307e-06	1.27476e-06	1.79024e-06	2.26995e-06	9.62392e-07	9.34474e-07	9.63304e-07	1.72085e-06	6.95055e-07	2.07106e-06	1.75271e-06	1.17143e-06	1.66599e-06	1.44589e-06	1.95841e-06	3.45733e-07	1.46938e-06	6.68757e-07	3.25975e-07	1.03555e-06	1.28548e-06	1.71046e-06	1.50027e-06	1.14118e-06	8.84351e-07	3.17387e-07	1.64312e-07	9.89401e-07	3.45413e-07	1.65925e-07	3.28194e-07	1.20721e-07	2.40744e-07	9.20474e-07	9.77884e-07	4.0646e-07	1.21306e-06	1.44937e-06
K13059	0	0	0	0	0	0	0	0	0	0	0	0	0	0	0	0	0	0	0	0	0	0	0	0	0	0	0	0	0	0	0	0	0	0	0	0	0	0	0	0	0	0	0	0	0	0	0	0	0
K13727	1.24276e-07	3.00735e-07	5.82285e-08	5.52954e-08	2.24356e-07	1.72112e-07	1.92463e-07	1.81867e-07	1.93767e-07	1.42247e-07	4.22685e-08	1.08076e-07	1.10849e-07	5.42496e-08	1.86062e-06	2.32302e-07	4.67237e-08	2.53501e-08	1.43404e-07	7.72283e-08	1.47933e-07	1.84495e-07	1.46429e-07	2.59154e-07	0	0	4.93904e-08	2.44896e-07	0	0	0	3.57079e-08	0	2.06933e-07	3.42355e-07	4.18903e-07	0	0	6.29619e-07	5.75689e-08	4.97775e-07	3.28194e-07	1.81081e-07	2.10651e-07	1.34704e-07	8.14904e-08	4.74203e-07	7.35189e-08	3.81412e-07
K13057	0.000160565	0.000133376	0.000111857	8.31643e-05	7.01672e-05	9.9079e-05	0.000108806	8.18401e-05	8.79219e-05	0.000101458	8.96937e-05	0.000106617	0.000115394	8.41412e-05	0.000125778	0.000119303	0.000225068	8.10696e-05	8.38198e-05	0.000172103	7.63705e-05	6.62338e-05	0.000143135	9.62573e-05	0.00014276	8.91731e-05	0.000169458	9.69176e-05	0.000131453	0.000104516	0.000127248	8.76271e-05	0.000101345	0.00010895	9.58594e-07	7.44716e-07	1.3489e-06	8.21558e-07	4.49728e-06	8.05965e-07	5.80737e-07	3.28194e-07	8.45044e-07	9.02792e-07	1.9981e-06	6.51923e-07	6.77433e-07	8.82227e-07	2.74617e-06
K13722	1.24276e-07	7.51838e-08	0	5.52954e-08	1.12178e-07	1.72112e-07	1.28309e-07	6.06223e-08	0	2.13371e-07	0	1.62115e-07	1.10849e-07	5.42496e-08	1.86062e-07	3.31859e-08	4.67237e-08	0	0	0	3.69833e-08	8.76353e-07	0	0	3.82735e-07	4.35203e-08	4.93904e-07	6.1224e-08	6.2696e-07	2.44482e-07	6.21329e-07	1.78539e-07	3.49867e-07	0	0	0	0	0	0	0	0	0	0	0	0	0	0	0	0
K13051	0.00014416	0.000133752	8.26263e-05	0.000260607	0.000154749	0.000155532	0.000187202	0.000204479	0.000163346	0.000134104	0.000137457	0.000142175	0.000155466	0.000175389	0.000149296	0.000160852	0.000124612	0.000419671	0.000150467	0.000115302	0.000178814	0.000165308	0.000292676	0.000176336	0.000108739	0.00016381	0.000135824	0.000149999	0.000123595	0.000117962	0.000105253	0.000132333	0.000137537	0.000148268	6.94981e-05	3.93303e-05	8.88684e-06	3.69701e-06	0.000143328	7.44366e-05	6.87758e-05	9.11286e-05	0.000103156	0.000111555	0.000116541	0.000113068	6.2798e-05	0.000151375	0.000143335
K13052	2.36746e-05	8.27022e-06	1.18204e-05	2.70947e-06	3.5336e-06	1.31952e-05	2.37371e-06	2.36427e-06	1.12385e-05	1.5825e-05	1.05671e-06	7.13304e-06	1.25814e-05	1.86619e-05	9.67521e-06	8.06418e-06	6.91511e-06	8.11203e-07	1.10063e-05	1.03872e-05	7.84045e-06	3.18254e-06	1.35447e-06	7.03419e-06	3.61472e-06	5.17892e-06	1.23476e-06	8.14279e-06	1.08673e-06	1.18166e-06	2.98238e-06	6.17746e-06	4.66489e-06	7.9152e-06	7.07534e-07	3.72358e-07	1.98367e-06	5.75091e-07	2.15869e-06	2.30276e-07	2.48887e-07	1.64097e-07	1.81081e-07	1.38428e-06	2.02055e-07	8.71947e-06	2.70973e-07	7.71949e-07	4.0684e-07
K00435	6.83518e-07	1.72923e-06	1.39748e-06	6.08249e-07	2.69227e-06	2.63905e-06	2.05294e-06	3.33423e-06	2.95495e-06	2.24039e-06	9.29906e-07	3.51248e-06	2.88207e-06	3.03798e-06	4.05615e-06	2.92036e-06	5.60684e-07	3.54901e-07	2.93979e-06	1.0812e-06	2.47788e-06	1.52209e-06	9.88398e-07	2.25834e-06	5.95365e-07	1.74081e-06	1.13598e-06	3.18365e-06	5.01568e-07	3.66722e-07	6.62751e-07	1.3569e-06	9.71853e-07	2.37973e-06	3.81155e-06	2.65305e-06	2.61844e-06	5.75091e-07	2.54996e-05	3.62684e-06	3.73331e-06	1.96916e-06	2.53513e-06	2.37735e-06	4.71463e-06	2.81142e-06	3.18393e-06	2.83048e-06	7.09427e-06
K12054	0	0	0	0	0	0	0	0	0	0	0	0	0	0	0	0	0	0	0	0	0	0	0	0	0	0	0	0	0	0	0	0	0	0	0	0	0	0	0	0	0	0	0	0	0	0	0	0	0
K03239	6.2138e-08	0	1.16457e-07	0	5.60889e-08	5.73706e-08	0	0	2.90651e-07	2.84494e-07	4.22685e-08	1.62115e-07	1.66273e-07	3.79747e-07	0	9.95578e-08	0	0	1.11138e-06	0	3.32849e-07	4.61238e-08	0	8.14485e-07	0	8.70406e-08	0	0	0	0	8.28439e-08	0	3.88741e-08	5.17333e-08	0	0	0	0	0	0	0	0	0	0	0	0	0	0	0
K03238	7.70511e-06	3.23291e-06	3.6684e-06	1.28285e-05	3.75796e-06	4.01594e-06	5.13234e-06	1.69742e-06	3.34248e-06	5.15646e-06	4.86087e-06	5.72805e-06	6.04127e-06	3.63473e-06	1.07172e-05	6.1394e-06	2.46701e-05	1.3689e-06	6.23809e-06	7.18223e-06	4.54894e-06	3.68991e-06	2.62108e-05	5.77544e-06	5.65597e-06	1.08801e-06	1.11622e-05	3.36732e-06	3.26019e-06	3.74872e-06	3.89366e-06	1.28548e-06	2.33245e-06	5.22507e-06	0	0	7.93468e-08	0	1.79891e-07	1.15138e-07	0	0	0	0	2.24506e-08	0	0	7.35189e-08	1.27137e-07
K03231	8.69932e-06	3.90956e-06	4.83297e-06	1.6478e-05	4.82364e-06	4.93387e-06	6.47958e-06	2.728e-06	4.55353e-06	6.40112e-06	6.12893e-06	7.29516e-06	6.87264e-06	5.20797e-06	1.16103e-05	7.26772e-06	2.54177e-05	2.05336e-06	8.2816e-06	7.9159e-06	6.02827e-06	5.71936e-06	3.23609e-05	7.62654e-06	6.63407e-06	2.26306e-06	1.21994e-05	3.97956e-06	3.51097e-06	4.48216e-06	5.17774e-06	2.03535e-06	3.49867e-06	6.46667e-06	1.36942e-07	4.65448e-08	7.93468e-08	8.21558e-08	2.69837e-07	4.02982e-07	1.65925e-07	5.4699e-08	6.03603e-08	9.02792e-08	8.98024e-08	8.14904e-07	1.35487e-07	3.30835e-07	6.10259e-07
K03230	1.32975e-05	1.13528e-05	1.20533e-05	1.15567e-05	9.87164e-06	1.00399e-05	1.50763e-05	1.9581e-05	1.14323e-05	1.15931e-05	1.7161e-05	1.16723e-05	1.30802e-05	2.38156e-05	1.21684e-05	1.10841e-05	1.18678e-05	1.9114e-05	1.80689e-05	1.26268e-05	1.19826e-05	6.7802e-06	4.10002e-06	1.32539e-05	6.46397e-06	8.48646e-06	8.29758e-06	7.77545e-06	1.02403e-05	1.43429e-05	6.95889e-06	1.11409e-05	1.15845e-05	1.34507e-05	4.01697e-06	3.90976e-06	7.93468e-07	5.75091e-07	1.39865e-05	4.66308e-06	5.80737e-06	1.30184e-05	6.39819e-06	5.98852e-06	7.6332e-06	5.41911e-06	5.82592e-06	4.85225e-06	9.50988e-06
K03232	7.70511e-06	3.23291e-06	3.6684e-06	1.28285e-05	3.75796e-06	4.01594e-06	5.13234e-06	1.69742e-06	3.34248e-06	5.15646e-06	4.86087e-06	5.72805e-06	6.04127e-06	3.63473e-06	1.07172e-05	6.1394e-06	2.46701e-05	1.3689e-06	6.23809e-06	7.18223e-06	4.54894e-06	3.68991e-06	2.62108e-05	5.77544e-06	5.65597e-06	1.08801e-06	1.11622e-05	3.36732e-06	3.26019e-06	3.74872e-06	3.89366e-06	1.28548e-06	2.33245e-06	5.22507e-06	0	0	7.93468e-08	0	1.79891e-07	1.15138e-07	0	0	0	0	2.24506e-08	0	0	7.35189e-08	1.27137e-07
K12059	5.77883e-06	2.18785e-05	1.41495e-05	1.02849e-05	4.1618e-05	3.88399e-05	8.72498e-06	2.54007e-05	6.28775e-05	3.2539e-05	1.00176e-05	3.01533e-05	2.43314e-05	2.41411e-05	2.20297e-05	2.62169e-05	7.00855e-06	1.79986e-06	5.42427e-05	1.47892e-05	4.82632e-05	1.58205e-05	7.06521e-06	3.3579e-05	1.35658e-05	2.92021e-05	1.70891e-05	3.92446e-05	7.06375e-06	5.50083e-06	5.50912e-06	1.86038e-05	1.88151e-05	3.47131e-05	2.2002e-05	1.89437e-05	1.49172e-05	4.51857e-06	5.779e-05	9.05559e-05	0.000112082	6.88114e-05	9.42526e-05	0.000141167	6.84519e-05	0.000105408	6.544e-05	0.000159168	0.000178221
K03237	7.70511e-06	3.23291e-06	3.6684e-06	1.28285e-05	3.75796e-06	4.01594e-06	5.13234e-06	1.69742e-06	3.34248e-06	5.15646e-06	4.86087e-06	5.72805e-06	6.04127e-06	3.63473e-06	1.07172e-05	6.1394e-06	2.46701e-05	1.3689e-06	6.23809e-06	7.18223e-06	4.54894e-06	3.68991e-06	2.62108e-05	5.77544e-06	5.65597e-06	1.08801e-06	1.11622e-05	3.36732e-06	3.26019e-06	3.74872e-06	3.89366e-06	1.28548e-06	2.33245e-06	5.22507e-06	0	0	7.93468e-08	0	1.79891e-07	1.15138e-07	0	0	0	0	2.24506e-08	0	0	7.35189e-08	1.27137e-07
K03236	8.8236e-06	3.75919e-06	5.47348e-06	1.31603e-05	4.09449e-06	4.8765e-06	5.51727e-06	1.87929e-06	4.31132e-06	5.83214e-06	5.3681e-06	6.6467e-06	7.31603e-06	4.61122e-06	1.29127e-05	6.70356e-06	2.73334e-05	1.67311e-06	8.53256e-06	8.95848e-06	5.10369e-06	3.8744e-06	2.62108e-05	6.40481e-06	7.99491e-06	1.21857e-06	1.25452e-05	4.16323e-06	3.38558e-06	4.03394e-06	4.26646e-06	1.49973e-06	2.56569e-06	5.8976e-06	2.28237e-08	0	7.93468e-08	0	1.79891e-07	1.15138e-07	0	0	0	0	6.73518e-08	0	0	1.83797e-07	1.52565e-07
K12058	2.0692e-05	2.79684e-05	2.20686e-05	1.43215e-05	4.80682e-05	4.48064e-05	1.16761e-05	4.02532e-05	7.10157e-05	4.30653e-05	1.46249e-05	3.73944e-05	3.64139e-05	4.83907e-05	3.82543e-05	3.35842e-05	1.2522e-05	5.09537e-06	7.10927e-05	1.94229e-05	5.79528e-05	2.03406e-05	1.01036e-05	4.8647e-05	1.63725e-05	3.60783e-05	2.07934e-05	4.46323e-05	1.13689e-05	7.57893e-06	8.40865e-06	2.57097e-05	2.47239e-05	3.99381e-05	1.90806e-05	2.04332e-05	5.39558e-06	8.21558e-07	5.55414e-05	6.27501e-05	5.25982e-05	5.56836e-05	7.18589e-05	0.000114745	6.76436e-05	0.000103248	6.16464e-05	0.000157514	0.000177509
K12239	0	0	0	0	0	5.73706e-08	0	0	0	0	0	0	0	0	0	3.31859e-08	0	0	0	0	3.69833e-08	0	0	3.7022e-08	0	0	0	0	0	0	0	0	0	0	0	4.65448e-08	0	0	4.49728e-08	1.72707e-07	8.29624e-08	5.4699e-07	1.81081e-07	6.01861e-08	0	4.07452e-08	2.0323e-07	3.67595e-08	2.54275e-07
K12238	0	0	0	0	0	5.73706e-08	0	0	0	0	0	0	0	0	0	3.31859e-08	0	0	0	0	3.69833e-08	0	0	3.7022e-08	0	0	0	0	0	0	0	0	0	0	0	4.65448e-08	0	0	4.49728e-08	1.72707e-07	8.29624e-08	5.4699e-07	1.81081e-07	6.01861e-08	0	4.07452e-08	2.0323e-07	3.67595e-08	2.54275e-07
K12235	0	0	0	0	0	0	0	0	0	0	0	0	0	0	0	0	0	0	0	0	0	0	0	0	0	0	0	0	0	0	0	0	0	0	0	0	0	0	0	0	0	0	0	0	0	0	0	0	0
K12234	0.000109736	0.000107588	8.18111e-05	0.000103458	0.000115375	0.000103669	0.000149929	0.000167257	0.000113451	0.000117567	8.42833e-05	0.000109265	0.000118996	0.00011029	0.000112046	0.000124082	0.000117557	0.000127435	0.000114795	0.000103602	9.78208e-05	8.94341e-05	0.000121243	9.11482e-05	9.07932e-05	0.000139004	0.000130391	8.88972e-05	8.86521e-05	7.69302e-05	7.93644e-05	8.68416e-05	8.21799e-05	0.000106985	0.000243734	0.000118131	6.35568e-05	2.10319e-05	0.000152638	0.000107021	5.47552e-05	8.34707e-05	8.15165e-05	8.17929e-05	0.000157873	0.00013397	4.5117e-05	5.45878e-05	7.98677e-05
K13942	0	0	1.16457e-07	0	0	0	0	0	9.68836e-08	1.42247e-07	0	1.08076e-07	5.54245e-08	2.16999e-07	0	6.63719e-08	0	0	1.43404e-07	0	0	0	0	7.40441e-08	0	0	0	0	0	0	8.28439e-08	0	0	5.17333e-08	0	0	0	0	0	0	0	0	0	0	0	0	0	0	0
K13940	4.34966e-07	1.95478e-06	1.92154e-06	3.31772e-07	1.90702e-06	2.81116e-06	4.61911e-06	7.3353e-06	2.22832e-06	3.30725e-06	3.38148e-07	1.02673e-06	1.93986e-06	1.41049e-06	3.05141e-06	1.32744e-06	1.02792e-06	4.81652e-07	2.11521e-06	8.88125e-07	1.36838e-06	1.29147e-06	4.02681e-07	9.25551e-07	6.37891e-07	6.52805e-07	1.97562e-07	2.08162e-06	4.5977e-07	6.11204e-07	2.89954e-07	7.85573e-07	4.27615e-07	1.2416e-06	1.80307e-06	8.37806e-07	1.98367e-06	4.10779e-07	1.21426e-06	2.30276e-07	1.65925e-07	2.73495e-07	3.62162e-07	1.7153e-06	7.18419e-07	1.039e-05	4.0646e-07	1.3601e-06	1.09338e-06
K13941	2.48552e-07	3.00735e-07	4.076e-07	2.21182e-07	1.57049e-06	5.73706e-07	3.84926e-07	2.42489e-07	4.84418e-07	2.84494e-07	8.87638e-07	4.86344e-07	2.21698e-07	3.79747e-07	2.60486e-07	2.32302e-07	4.67237e-07	1.014e-07	3.58511e-07	3.86141e-07	3.69833e-07	4.61238e-07	1.46429e-07	2.22132e-07	1.70104e-07	1.04449e-06	1.97562e-07	6.73464e-07	3.34379e-07	4.07469e-07	3.31375e-07	2.49955e-07	5.44237e-07	7.24267e-07	4.56473e-08	4.65448e-08	0	0	8.99456e-08	0	0	0	6.03603e-08	0	4.49012e-08	0	6.77433e-08	3.67595e-08	7.62824e-08
K12097	0	0	0	0	0	0	0	0	0	0	0	0	0	0	0	0	0	0	0	0	0	0	0	0	0	0	0	0	0	0	0	0	0	0	0	0	0	0	0	0	0	0	0	0	0	0	0	0	0
K12096	0	0	0	0	0	0	0	0	0	0	0	0	0	0	0	0	0	0	0	0	0	0	0	0	0	0	0	0	0	0	0	0	0	0	0	0	0	0	0	0	0	0	0	0	0	0	0	0	0
K12095	0	0	0	0	0	0	0	0	0	0	0	0	0	0	0	0	0	0	0	0	0	0	0	0	0	0	0	0	0	0	0	0	0	0	0	0	0	0	0	0	0	0	0	0	0	0	0	0	0
K12094	0	0	0	0	0	0	0	0	0	0	0	0	0	0	0	0	0	0	0	0	0	0	0	0	0	0	0	0	0	0	0	0	0	0	0	0	0	0	0	0	0	0	0	0	0	0	0	0	0
K12093	0	0	0	0	0	0	0	0	0	0	0	0	0	0	0	0	0	0	0	0	0	0	0	0	0	0	0	0	0	0	0	0	0	0	0	0	0	0	0	0	0	0	0	0	0	0	0	0	0
K12092	0	0	0	0	0	0	0	0	0	0	0	0	0	0	0	0	0	0	0	0	0	0	0	0	0	0	0	0	0	0	0	0	0	0	0	0	0	0	0	0	0	0	0	0	0	0	0	0	0
K12091	0	0	0	0	0	0	0	0	0	0	0	0	0	0	0	0	0	0	0	0	0	0	0	0	0	0	0	0	0	0	0	0	0	0	0	0	0	0	0	0	0	0	0	0	0	0	0	0	0
K12090	0	0	0	0	0	0	0	0	0	0	0	0	0	0	0	0	0	0	0	0	0	0	0	0	0	0	0	0	0	0	0	0	0	0	0	0	0	0	0	0	0	0	0	0	0	0	0	0	0
K12099	0	0	0	0	0	0	0	0	0	0	0	0	0	0	0	0	0	0	0	0	0	0	0	0	0	0	0	0	0	0	0	0	0	0	0	0	0	0	0	0	0	0	0	0	0	0	0	0	0
K12098	0	0	0	0	0	0	0	0	0	0	0	0	0	0	0	0	0	0	0	0	0	0	0	0	0	0	0	0	0	0	0	0	0	0	0	0	0	0	0	0	0	0	0	0	0	0	0	0	0
K06356	0	0	0	0	0	0	0	0	0	0	0	0	0	0	0	0	0	0	0	0	0	0	0	0	0	0	0	0	0	0	0	0	0	0	0	0	0	0	0	0	0	0	0	0	0	0	0	0	0
K05992	0	1.50368e-07	5.82285e-08	0	1.12178e-07	1.72112e-07	6.41543e-08	0	0	2.13371e-07	0	5.40382e-08	5.54245e-08	0	0	3.31859e-08	0	0	0	0	0	4.61238e-08	0	0	0	4.35203e-08	4.93904e-08	1.22448e-07	0	0	0	0	0	5.17333e-08	4.56473e-08	9.30895e-08	0	0	8.99456e-08	0	0	0	0	9.02792e-08	0	6.51923e-07	0	7.35189e-08	2.54275e-08
K03540	3.66614e-06	1.35331e-06	2.8532e-06	1.12803e-05	1.0096e-06	1.9506e-06	2.75863e-06	4.24356e-07	2.13144e-06	2.52489e-06	1.69074e-06	2.26961e-06	2.60495e-06	2.33273e-06	6.14004e-06	2.42257e-06	6.91511e-06	8.11203e-07	3.4417e-06	3.5525e-06	1.5533e-06	2.62906e-06	2.62108e-05	2.07323e-06	3.57219e-06	2.61122e-07	4.44513e-06	1.2857e-06	1.88088e-06	1.91511e-06	2.31963e-06	6.07034e-07	8.5523e-07	2.12107e-06	9.12947e-08	0	1.58694e-07	0	4.49728e-08	1.15138e-07	0	0	0	0	2.24506e-08	0	0	7.35189e-08	2.54275e-08
K06331	1.11848e-06	5.26287e-07	6.98742e-07	5.52954e-08	3.36533e-07	1.14741e-06	7.05697e-07	6.06223e-07	1.11416e-06	9.24607e-07	1.26805e-07	5.9442e-07	1.21934e-06	6.50996e-07	1.86062e-06	1.06195e-06	4.67237e-07	1.014e-07	1.685e-06	6.17826e-07	9.98548e-07	3.22867e-07	3.66073e-08	7.40441e-07	1.27578e-07	2.17602e-07	2.96342e-07	1.16326e-06	1.67189e-07	2.44482e-07	2.0711e-07	2.14247e-07	1.94371e-07	6.72534e-07	2.28237e-08	4.65448e-08	0	0	4.49728e-08	0	0	5.4699e-08	3.01801e-08	8.72699e-07	4.49012e-08	6.47848e-06	0	4.41114e-07	7.62824e-08
K06330	1.93249e-05	1.54879e-05	1.88078e-05	1.59804e-05	1.0713e-05	1.14741e-05	1.18044e-05	1.66711e-05	1.28855e-05	1.39758e-05	2.13456e-05	1.51307e-05	1.502e-05	3.74322e-05	1.49594e-05	1.10177e-05	1.92502e-05	2.45896e-05	2.63864e-05	1.71061e-05	1.40167e-05	7.37981e-06	3.29466e-06	1.64748e-05	5.95365e-06	9.44391e-06	7.75429e-06	8.14279e-06	1.05747e-05	2.14736e-05	8.61576e-06	1.52116e-05	1.62882e-05	1.62443e-05	1.59766e-07	1.86179e-07	1.58694e-07	8.21558e-08	5.84646e-07	5.75689e-08	8.29624e-08	5.4699e-08	2.11261e-07	1.20372e-07	1.79605e-07	8.14904e-08	3.38716e-07	2.57316e-07	6.10259e-07
K07138	0.000172806	0.000145781	0.000142019	8.08971e-05	6.72506e-05	0.000107226	0.000105341	8.32344e-05	0.000104828	0.000110704	0.000114421	0.000115804	0.000131633	0.000111754	0.000139732	0.000125244	0.000209182	5.70884e-05	0.000124081	0.000183494	9.34567e-05	8.28845e-05	0.000139071	0.000117952	0.000134595	7.27225e-05	0.000151036	0.000110387	0.000151432	0.000127375	0.000150486	0.000102374	0.000114057	0.000122453	1.87154e-06	1.81525e-06	1.03151e-06	4.10779e-07	8.72472e-06	2.5906e-06	1.74221e-06	1.69567e-06	2.44459e-06	4.99545e-06	2.82878e-06	3.21072e-05	2.77748e-06	5.03605e-06	6.58572e-06
K07139	0.000318706	0.00024743	0.000193377	0.000238102	0.000178363	0.00019397	0.00019118	0.000183989	0.000176328	0.000239722	0.000279183	0.000260626	0.000249964	0.000218735	0.000265212	0.000235189	0.000315805	8.07654e-05	0.000157565	0.000286285	0.00016513	0.000221671	0.000215837	0.000217467	0.000264938	0.000171427	0.000281031	0.000193958	0.000307294	0.000340603	0.000329843	0.000257882	0.000246967	0.000233007	1.25758e-05	5.02683e-06	2.93583e-06	9.03714e-07	6.07132e-05	7.92148e-05	6.81121e-05	5.95672e-05	3.08441e-05	3.60816e-05	1.38745e-05	5.90805e-05	6.50336e-06	1.8637e-05	2.4029e-05
K11811	2.13755e-05	3.63138e-05	2.22433e-05	1.75839e-05	6.74749e-05	5.94933e-05	3.84284e-05	3.77071e-05	6.52511e-05	4.18207e-05	2.55302e-05	3.8151e-05	3.53608e-05	3.16818e-05	3.39377e-05	3.69691e-05	1.4204e-05	7.88388e-06	5.54975e-05	2.6219e-05	6.03567e-05	2.67979e-05	2.0134e-05	4.0317e-05	3.50415e-05	4.91344e-05	3.49684e-05	5.96934e-05	3.04702e-05	1.3365e-05	1.95512e-05	3.56722e-05	3.93017e-05	4.06624e-05	0.000110649	7.00033e-05	0.000569631	0.00060442	0.000115625	0.00017524	0.000271785	0.000315887	0.000233232	0.000241407	0.000290174	0.000257713	0.000457809	0.000322086	0.000285423
K07132	2.01327e-05	2.28559e-05	1.87496e-05	6.13779e-06	1.54244e-05	2.28335e-05	4.67685e-05	2.01266e-05	1.6228e-05	1.77453e-05	2.11765e-05	2.33445e-05	1.78467e-05	1.82279e-05	2.37043e-05	1.79204e-05	2.11191e-05	1.64776e-06	2.20484e-05	2.11219e-05	1.90464e-05	1.13003e-05	2.70894e-06	1.78446e-05	1.1482e-05	1.40135e-05	1.48665e-05	1.74488e-05	1.46291e-05	3.0275e-05	2.59301e-05	1.77468e-05	2.20027e-05	1.85723e-05	8.12523e-06	1.52201e-05	1.11879e-05	3.66415e-05	4.68167e-05	7.31125e-06	1.37718e-05	1.26355e-05	2.10959e-05	2.28105e-05	3.45066e-05	2.46508e-05	7.05208e-05	2.77534e-05	2.42832e-05
K07133	0.00073037	0.000704473	0.000651286	0.000596748	0.000539295	0.000633199	0.000537869	0.00048322	0.00054778	0.000655653	0.00076265	0.000691527	0.000673352	0.00060548	0.000710756	0.000650644	0.000774585	0.000258393	0.00053203	0.000734557	0.000555193	0.000613908	0.000572172	0.000607791	0.000681991	0.000586132	0.000717593	0.000635321	0.00082859	0.000894639	0.000886968	0.000738975	0.000704243	0.000673413	0.000111676	4.2635e-05	1.70596e-05	9.03714e-06	0.000137617	4.21404e-05	4.6293e-05	3.33117e-05	5.45959e-05	6.28343e-05	9.18454e-05	0.000180786	3.02813e-05	5.7161e-05	7.41974e-05
K07130	0.000372393	0.000428398	0.000344131	0.000418531	0.000392566	0.000399357	0.000445423	0.000448059	0.000399693	0.000388548	0.000367482	0.000376538	0.000405652	0.000411212	0.00039419	0.000430754	0.000419626	0.000586043	0.000392354	0.000402707	0.000384219	0.000379553	0.000428672	0.000379439	0.000394472	0.000499309	0.000449008	0.00040218	0.000434525	0.000371816	0.00037172	0.00041339	0.00038672	0.000410504	0.000235951	0.00010952	4.86396e-05	1.75813e-05	0.000225449	0.000241329	0.000152153	0.000190353	0.000249409	0.000256814	0.000227469	0.000245816	0.000113131	0.000190341	0.000223558
K07131	8.81738e-05	9.2852e-05	0.00017323	8.28878e-05	9.73142e-05	7.72208e-05	0.000103673	0.000101542	7.50364e-05	8.13298e-05	7.65482e-05	8.03008e-05	8.20837e-05	8.54974e-05	8.28347e-05	8.69804e-05	0.000101157	8.78888e-05	0.000106944	8.5762e-05	7.38926e-05	7.28295e-05	8.82236e-05	7.80054e-05	6.40018e-05	0.000102839	9.20637e-05	6.49586e-05	7.05539e-05	6.73547e-05	6.90918e-05	6.81306e-05	6.79131e-05	8.13766e-05	0.000377321	0.000438265	6.32394e-05	4.17352e-05	0.000256075	0.000153364	0.00010951	0.000130348	0.000153526	0.000160426	0.000232745	0.000205396	0.000112386	0.000222358	0.000156837
K07137	0.000374071	0.000344643	0.000283165	0.000283776	0.000308938	0.000329881	0.000277146	0.00027862	0.000308235	0.000341784	0.000348969	0.000374431	0.000336704	0.000341393	0.000349573	0.00033624	0.000339868	0.000120895	0.000292366	0.000351659	0.000329151	0.0003314	0.000263024	0.00032361	0.000324304	0.000275266	0.000329878	0.000316038	0.000362216	0.00039822	0.000395372	0.00035665	0.000359663	0.000347079	0.00013628	0.000113057	1.30922e-05	1.23234e-05	0.000320611	0.000375867	0.00024897	0.000296961	0.000335331	0.000351216	0.000210676	0.000331951	0.000135419	0.000285217	0.000307876
K07134	0	0	2.32914e-07	0	1.12178e-07	5.73706e-08	2.56617e-07	0	1.93767e-07	2.13371e-07	4.22685e-08	1.08076e-07	1.10849e-07	3.25498e-07	0	9.95578e-08	9.34474e-08	0	2.15106e-07	7.72283e-08	0	0	0	7.40441e-08	0	0	0	0	0	4.07469e-08	8.28439e-08	0	3.88741e-08	1.03467e-07	0	0	0	0	0	0	0	0	0	0	0	0	0	0	0
K07135	1.3049e-06	4.51103e-07	6.98742e-07	4.42363e-07	1.68267e-07	3.44224e-07	1.02647e-06	0	3.87534e-07	6.04551e-07	2.95879e-07	9.1865e-07	6.09669e-07	6.50996e-07	2.93978e-06	9.95578e-07	3.45755e-06	1.014e-07	7.88724e-07	1.39011e-06	4.43799e-07	1.84495e-07	3.77055e-06	5.92353e-07	7.6547e-07	4.35203e-08	2.27196e-06	2.44896e-07	1.08673e-06	1.3039e-06	1.15981e-06	1.07124e-07	2.33245e-07	7.24267e-07	0	0	0	0	0	0	0	0	0	0	0	0	0	0	0
K01860	0	0	0	0	5.60889e-08	0	0	6.06223e-08	4.84418e-08	0	0	0	5.54245e-08	0	3.72123e-08	3.31859e-08	0	0	0	0	3.69833e-08	0	3.66073e-08	3.7022e-08	0	4.35203e-08	0	0	0	0	0	3.57079e-08	0	0	2.28237e-08	0	0	0	4.49728e-08	0	0	0	0	0	2.24506e-08	0	6.77433e-08	0	7.62824e-08
K01866	0.000625668	0.000612523	0.000609478	0.000615216	0.000606826	0.000612718	0.000598688	0.00058446	0.000595786	0.000609494	0.000614922	0.00061998	0.000611554	0.000604178	0.000623046	0.000614471	0.000636377	0.000578362	0.00059355	0.00061717	0.00060745	0.000622718	0.000627559	0.000607124	0.000616798	0.000606543	0.00062706	0.000613403	0.00061952	0.000633655	0.0006362	0.000617068	0.000614988	0.000612264	0.000582528	0.000582182	0.000640963	0.000642048	0.000589008	0.000507988	0.000556844	0.000518328	0.000497278	0.000501049	0.000583671	0.00054623	0.000583067	0.000518345	0.000522713
K01867	0.000626103	0.000613951	0.000610177	0.000617871	0.000608116	0.000614497	0.000601639	0.000594705	0.000597917	0.000612374	0.000616148	0.000621007	0.000612552	0.000605534	0.000623902	0.000615865	0.000636797	0.000579503	0.000595522	0.000618869	0.00060941	0.000623594	0.000628548	0.000608679	0.000617734	0.00060824	0.000627554	0.000614934	0.000622989	0.000634511	0.000637318	0.000618353	0.000616582	0.000613971	0.000584765	0.000582415	0.000643026	0.000643527	0.000588784	0.000511039	0.00055842	0.000520297	0.000501141	0.000502343	0.000587577	0.000551812	0.000589231	0.000536431	0.000532655
K01865	1.18062e-06	2.40588e-06	1.74686e-06	1.65886e-07	1.17787e-06	5.45021e-06	7.69851e-07	1.03058e-06	2.17988e-06	2.16927e-06	8.03101e-07	2.37768e-06	1.82901e-06	1.41049e-06	1.67456e-06	1.82523e-06	8.41027e-07	5.07002e-08	2.11521e-06	1.62179e-06	3.92023e-06	7.37981e-07	1.83037e-07	1.96217e-06	6.37891e-07	1.26209e-06	4.93904e-07	2.51018e-06	7.10554e-07	6.92698e-07	1.78114e-06	1.24978e-06	1.55496e-06	1.91413e-06	6.8471e-08	9.30895e-08	0	8.21558e-08	2.69837e-07	0	8.29624e-08	0	3.01801e-08	3.00931e-08	2.02055e-07	4.07452e-08	1.35487e-07	3.67595e-08	7.62824e-08
K01868	0.000624984	0.000612372	0.000608372	0.000616433	0.000605031	0.000611341	0.000598303	0.000585915	0.000594236	0.000608711	0.000615344	0.00061863	0.000610612	0.000604124	0.000620814	0.000613243	0.000635956	0.000578869	0.000592116	0.000617054	0.000606008	0.000622349	0.000627742	0.000606051	0.000616246	0.000605585	0.000626468	0.000612975	0.000619394	0.000633492	0.000636075	0.000616568	0.000614561	0.00061154	0.000581113	0.000581158	0.00064017	0.000642459	0.000575067	0.000506779	0.000554189	0.000515155	0.00049598	0.000500628	0.000573994	0.000550427	0.000582592	0.000517941	0.000521696
K01869	0.000627967	0.000614102	0.000610468	0.000615216	0.000606377	0.000614095	0.000597725	0.000582823	0.000596367	0.000610916	0.000615218	0.000620467	0.000611498	0.000603853	0.000620776	0.000614604	0.000636704	0.00057816	0.000597781	0.000620105	0.000608449	0.000622672	0.00062712	0.000610864	0.000616246	0.00060602	0.000626566	0.000613587	0.000619394	0.000633818	0.000636489	0.000616354	0.000615416	0.000612885	0.000580611	0.000580087	0.00064017	0.000641719	0.000573988	0.000506434	0.000554106	0.000514991	0.000495769	0.000499635	0.000573545	0.0005446	0.000582254	0.000517537	0.000521645
K06140	9.59411e-05	9.04462e-05	9.8348e-05	9.82599e-05	0.000107354	0.000124093	0.000113553	0.000132278	0.000134184	0.000129054	0.000111082	0.000130881	0.000130303	0.00014387	0.000139435	0.000136096	0.000111202	8.13738e-05	0.000145161	0.000106228	0.000133066	0.000108483	0.000147528	0.000138166	0.000109632	9.53965e-05	8.94954e-05	0.000116081	8.49321e-05	7.70932e-05	7.54708e-05	9.84823e-05	0.000103327	0.000112003	7.4816e-05	3.24882e-05	4.28473e-06	3.28623e-06	0.00010762	0.000299589	0.00017223	0.000255554	0.000226291	0.000225668	0.000105473	0.00018429	6.95046e-05	0.000150493	0.000161973
K04766	1.57831e-05	1.38338e-05	9.84062e-06	2.04593e-06	8.41333e-06	9.46615e-06	1.23818e-05	6.54721e-06	7.75069e-06	7.8236e-06	9.51041e-06	9.88899e-06	1.3191e-05	3.25498e-06	1.57036e-05	1.00222e-05	5.85448e-05	6.84452e-07	5.77202e-06	2.73388e-05	4.43799e-06	4.42789e-06	2.92859e-07	7.18227e-06	3.20647e-05	4.39555e-06	2.75104e-05	8.87748e-06	1.07837e-05	1.12054e-05	1.90127e-05	5.85609e-06	7.19171e-06	1.20539e-05	4.56473e-08	4.65448e-08	1.1902e-06	1.64312e-07	1.88886e-06	0	1.65925e-07	5.4699e-08	9.05404e-08	6.01861e-08	6.73518e-08	8.14904e-08	6.77433e-08	1.47038e-07	1.52565e-07
K04767	0.000485981	0.000384716	0.00034745	0.000308327	0.000214708	0.000273887	0.00030762	0.000230365	0.000260375	0.000312695	0.000406411	0.00034725	0.000360093	0.000262405	0.000379938	0.000330001	0.000573393	0.00015461	0.000263613	0.000488971	0.000228816	0.00025179	0.000326757	0.000292215	0.000393536	0.000194449	0.00042046	0.000273855	0.000428172	0.000463211	0.000467405	0.000317729	0.000336261	0.000342733	1.63646e-05	1.20551e-05	6.18905e-06	2.71114e-06	3.95311e-05	6.79313e-06	1.16977e-05	4.81351e-06	7.78647e-06	7.49317e-06	2.0677e-05	1.28755e-05	7.38402e-06	1.97398e-05	1.4392e-05
K04764	0.000490766	0.000438623	0.000387569	0.000320271	0.000369233	0.000390866	0.000370106	0.000345183	0.000398821	0.000437303	0.000441072	0.000442195	0.00042494	0.000404919	0.00043851	0.000406395	0.000473031	0.000140642	0.00040734	0.000478584	0.000373161	0.000350726	0.000279131	0.000420089	0.000442994	0.000345508	0.000445995	0.000406344	0.00046512	0.00047405	0.000477968	0.000426174	0.00044608	0.000420127	0.000189551	0.000108123	0.000593593	0.000617565	0.000282024	0.000431249	0.000500927	0.00048332	0.000441264	0.000435386	0.000377507	0.000389728	0.000531785	0.000450855	0.000448185
K04762	0.000157147	0.000192471	0.000164379	0.000263372	0.000268498	0.000261839	0.000245133	0.000263828	0.000283433	0.000232005	0.000198535	0.000233607	0.000227185	0.000251935	0.000216762	0.00024166	0.000136947	0.000376043	0.000260745	0.000166272	0.000295644	0.000263782	0.000280339	0.000266781	0.000215565	0.000252374	0.000181905	0.000267549	0.000174044	0.000152638	0.000164569	0.000218604	0.000231145	0.000231041	0.000190235	0.000111847	0.000590737	0.000616579	0.000290659	0.000432688	0.000506817	0.000484032	0.000448024	0.000439268	0.000386128	0.00043524	0.000532869	0.000464713	0.000458101
K04763	0.00072571	0.000741463	0.000805534	0.000706564	0.000736391	0.000741859	0.000726804	0.000729771	0.000714323	0.000730048	0.000712266	0.000735352	0.000727724	0.000720761	0.000737586	0.000753686	0.000741178	0.000746484	0.000723869	0.000730232	0.000728534	0.000722945	0.000725594	0.000715784	0.000745185	0.000795813	0.00077943	0.000734259	0.000744494	0.000727781	0.000745595	0.000721549	0.00072784	0.000728354	0.000771988	0.000898547	0.000647152	0.000640569	0.000598902	0.000523992	0.000571694	0.000520133	0.000514662	0.000520971	0.000577429	0.000593128	0.000595667	0.00051897	0.000540766
K04760	0.000173241	0.000213447	0.000175617	0.000207302	0.00019418	0.000218467	0.000204909	0.000233457	0.00022385	0.000213086	0.000211934	0.00022642	0.00020036	0.000235606	0.000202212	0.000216406	0.000165495	0.000205665	0.000227045	0.000202068	0.000230628	0.000202299	0.00021203	0.000231462	0.000209484	0.00020868	0.000200624	0.000229284	0.000234441	0.000223497	0.000203299	0.000223246	0.000249572	0.000218884	0.000127356	7.87072e-05	4.79255e-05	6.64641e-05	0.000220457	0.00037627	0.000308537	0.000317145	0.000370582	0.000385974	0.000203492	0.000303878	0.00023534	0.000374211	0.00034439
K04761	0.000170382	0.000211041	0.000183129	0.000274542	0.000275677	0.000296663	0.000253987	0.000254492	0.000297917	0.000249857	0.000209525	0.000255655	0.000246029	0.000276131	0.000241769	0.000258884	0.000154141	0.000386437	0.000281718	0.000181834	0.0003158	0.000215029	0.00028378	0.000283774	0.000219477	0.00024898	0.000187733	0.00028561	0.000184535	0.000169385	0.000182381	0.000228423	0.000250427	0.000246872	0.000213196	0.000117339	0.000591213	0.00061814	0.000359467	0.000453355	0.000531955	0.000503559	0.000471866	0.000463042	0.000401147	0.000419553	0.000536933	0.000471477	0.000469239
K04768	7.48763e-05	5.26287e-05	4.92031e-05	3.99786e-05	5.177e-05	5.73706e-05	7.28793e-05	7.7051e-05	6.36041e-05	6.65006e-05	3.54633e-05	4.75536e-05	6.43478e-05	8.33274e-05	6.06933e-05	5.55201e-05	4.13972e-05	4.54781e-05	7.22399e-05	5.31717e-05	5.34039e-05	3.54231e-05	4.97493e-05	5.29415e-05	3.3468e-05	6.73695e-05	3.86233e-05	5.0571e-05	3.34379e-05	2.53446e-05	3.23091e-05	4.37064e-05	3.71636e-05	4.61979e-05	0.000116675	5.74362e-05	3.16594e-05	1.06803e-05	8.48636e-05	2.59636e-05	1.69243e-05	1.22526e-05	1.56333e-05	1.75443e-05	9.10596e-05	5.54949e-05	2.36424e-05	2.3379e-05	3.49882e-05
K04769	2.05055e-06	2.3307e-06	4.54183e-06	2.21182e-07	1.79484e-06	4.53228e-06	3.7851e-06	2.60676e-06	4.21444e-06	4.05405e-06	6.34027e-07	1.99941e-06	3.32547e-06	4.66547e-06	4.09336e-06	2.92036e-06	1.54188e-06	2.20546e-06	6.91926e-06	1.81486e-06	2.4409e-06	1.70658e-06	4.75895e-07	2.22132e-06	4.25261e-07	8.26886e-07	7.40856e-07	3.79589e-06	3.34379e-07	5.70457e-07	3.31375e-07	4.9991e-07	5.83112e-07	2.12107e-06	2.05413e-07	6.51627e-07	1.58694e-07	1.64312e-07	6.29619e-07	0	1.65925e-07	5.4699e-08	1.20721e-07	2.19679e-06	2.69407e-07	1.60536e-05	3.38716e-07	9.92506e-07	3.0513e-07
K08313	2.79621e-06	2.70662e-06	2.56206e-06	7.1884e-07	3.14098e-06	1.77849e-06	1.47555e-06	3.63734e-07	1.79235e-06	2.20483e-06	1.01444e-06	2.16153e-06	7.75943e-07	1.73599e-06	3.27469e-06	1.49337e-06	2.52308e-06	7.85853e-07	2.47372e-06	2.31685e-06	2.29296e-06	6.91858e-07	4.39288e-07	2.44345e-06	1.27578e-06	5.65764e-07	3.45733e-07	1.10203e-06	3.76176e-07	4.48216e-07	1.07697e-06	5.71326e-07	1.2051e-06	2.0176e-06	2.96708e-07	2.79269e-07	0	0	1.25924e-06	2.30276e-07	5.80737e-07	4.92291e-07	4.22522e-07	5.41675e-07	3.14308e-07	2.03726e-07	4.74203e-07	1.10278e-07	5.0855e-07
K08312	1.39811e-05	3.36824e-05	4.19828e-05	7.29899e-06	3.25316e-05	4.37164e-05	1.12912e-05	1.65499e-05	3.93832e-05	3.1081e-05	2.22332e-05	2.13991e-05	2.13939e-05	2.13201e-05	2.46346e-05	2.16372e-05	1.65402e-05	4.03066e-06	4.2842e-05	3.19339e-05	3.99789e-05	4.08196e-05	9.18844e-06	3.37641e-05	4.38869e-05	5.10493e-05	2.84983e-05	5.37547e-05	3.093e-05	2.2533e-05	2.57644e-05	3.26013e-05	3.3043e-05	3.03675e-05	4.7245e-06	3.86322e-06	7.14121e-07	4.92935e-07	3.89914e-05	1.70404e-05	9.45772e-06	2.49974e-05	2.27256e-05	1.20071e-05	6.33107e-06	4.84868e-06	6.02915e-06	5.03605e-06	8.44192e-06
K08311	6.7544e-05	0.000118339	0.000106908	6.18755e-05	0.000182682	0.000163449	0.000139792	0.000138886	0.000183352	0.000150284	0.000114548	0.000145093	0.000122932	0.000119403	0.000123359	0.000136096	9.69049e-05	3.46536e-05	0.000173017	0.000109703	0.000169568	0.000142984	5.41422e-05	0.000139573	0.000164491	0.000168511	0.000130292	0.000175223	0.000110972	8.76059e-05	9.91641e-05	0.000133976	0.000147916	0.00013999	0.000177637	0.000101281	0.000588277	0.000615594	0.000260392	0.000425837	0.000495783	0.000480421	0.000435892	0.000430391	0.000365316	0.000377015	0.000527246	0.000447546	0.00043898
K08310	5.37494e-05	9.7739e-05	9.84645e-05	5.00423e-05	0.00011846	0.000113135	0.00011984	0.000115849	0.000122994	0.000112873	8.64813e-05	0.000121208	9.68266e-05	9.39061e-05	0.000118559	0.000116516	0.000115641	6.15754e-05	0.000113684	9.59561e-05	0.000119049	0.00012066	5.05913e-05	0.00010281	0.000129832	0.00015367	0.000129156	0.000115775	9.68862e-05	9.21288e-05	8.88915e-05	0.000107695	0.000116234	0.000109933	5.98208e-05	3.68635e-05	3.09452e-06	1.72527e-06	0.000157495	0.000316514	0.000201101	0.000239746	0.000267336	0.000251789	0.000130101	0.000191869	8.75921e-05	0.000188319	0.000194342
K08317	6.2138e-08	0	5.82285e-08	0	2.24356e-07	1.72112e-07	1.28309e-07	0	3.39093e-07	2.48933e-07	4.22685e-08	1.08076e-07	1.66273e-07	5.42496e-08	1.82341e-06	1.99116e-07	4.67237e-08	0	1.43404e-07	3.86141e-08	7.39666e-08	9.22477e-08	7.32146e-08	1.8511e-07	0	0	0	1.83672e-07	0	0	0	0	0	1.552e-07	3.19531e-07	2.79269e-07	1.11085e-06	1.64312e-07	2.20367e-06	5.75689e-08	4.97775e-07	3.28194e-07	1.20721e-07	2.10651e-07	1.12253e-07	8.14904e-08	3.38716e-07	1.10278e-07	3.30557e-07
K08316	0.000147888	0.000170667	0.000150521	8.92467e-05	0.000196816	0.000199592	0.00017296	0.000176411	0.000198466	0.000168634	0.000150138	0.000155522	0.00016511	0.000146908	0.000187401	0.000163607	0.000196426	8.5658e-05	0.000198651	0.000180637	0.000176891	0.000161895	0.000110664	0.000156011	0.000205486	0.000212205	0.000202698	0.000210427	0.000165726	0.000142329	0.000166102	0.000156043	0.000164826	0.000169944	0.000242433	0.000130372	0.000620174	0.000626931	0.000233319	0.000140353	0.000317414	0.000253202	0.000191946	0.000202496	0.000341878	0.000248831	0.000462483	0.00028382	0.000282143
K08315	0.000147329	9.68368e-05	6.62058e-05	0.00014609	9.31636e-05	6.70662e-05	7.54454e-05	7.36561e-05	6.2829e-05	0.000105192	0.000144009	0.00011656	0.000103367	8.24052e-05	0.000117144	8.84074e-05	0.000156057	2.30432e-05	4.80763e-05	0.000118854	6.08005e-05	9.95814e-05	8.07924e-05	9.2481e-05	0.000127706	6.55416e-05	0.000132169	6.42852e-05	0.000126771	0.000185358	0.000161504	0.000118586	0.000104921	0.000100673	4.79297e-07	4.18903e-07	2.3804e-07	0	1.01638e-05	6.33258e-07	1.82517e-06	9.84582e-07	1.08648e-06	1.11344e-06	1.18988e-06	4.07452e-07	6.77433e-07	6.24911e-07	2.13591e-06
K08314	1.24276e-07	1.50368e-07	5.82285e-08	0	2.24356e-07	2.86853e-07	1.92463e-07	6.06223e-08	2.42209e-07	3.55618e-07	8.4537e-08	1.62115e-07	1.66273e-07	5.42496e-08	2.00947e-06	2.32302e-07	9.34474e-08	2.53501e-08	7.17022e-08	1.15842e-07	3.69833e-08	2.30619e-07	7.32146e-08	1.8511e-07	0	4.35203e-08	4.93904e-08	3.0612e-07	0	4.07469e-08	0	0	0	2.06933e-07	2.5106e-07	1.86179e-07	0	0	4.04755e-07	5.75689e-08	3.3185e-07	2.73495e-07	6.03603e-08	2.40744e-07	1.12253e-07	3.25961e-07	3.38716e-07	1.10278e-07	3.55985e-07
K05149	0	0	0	0	0	0	0	0	0	0	0	0	0	0	0	0	0	0	0	0	0	0	0	0	0	0	0	0	0	0	0	0	0	0	0	0	0	0	0	0	0	0	0	0	0	0	0	0	0
K08319	6.2138e-08	0	0	0	0	0	0	0	0	0	0	0	0	0	7.44247e-08	3.31859e-08	4.67237e-08	2.53501e-08	3.58511e-08	0	7.39666e-08	2.76743e-07	3.66073e-08	3.7022e-08	0	0	0	0	0	0	0	0	0	0	4.56473e-08	0	0	0	1.34918e-07	0	8.29624e-08	0	3.01801e-08	3.00931e-08	4.49012e-08	4.07452e-08	0	3.67595e-08	5.0855e-08
K08318	0	0	5.82285e-08	0	1.12178e-07	0	6.41543e-08	0	9.68836e-08	3.55618e-08	4.22685e-08	1.08076e-07	5.54245e-08	0	8.93096e-07	9.95578e-08	0	0	0	0	1.1095e-07	4.61238e-08	0	3.7022e-08	0	0	0	1.83672e-07	0	0	0	3.57079e-08	0	0	2.05413e-07	2.32724e-07	0	0	3.59782e-07	1.72707e-07	3.3185e-07	1.64097e-07	1.50901e-07	1.50465e-07	1.12253e-07	4.07452e-08	2.0323e-07	1.10278e-07	2.0342e-07
K06339	0	0	0	0	0	0	0	0	0	0	0	0	0	0	0	0	0	0	0	0	0	0	0	0	0	0	0	0	0	0	0	0	0	0	0	0	0	0	0	0	0	0	0	0	0	0	0	0	0
K14648	0	0	0	0	0	0	0	0	0	0	0	0	0	0	0	0	0	0	0	0	0	0	0	0	0	0	0	0	0	0	0	0	0	0	0	0	0	0	0	0	0	0	0	0	0	0	0	0	0
K14392	2.6098e-06	2.7818e-06	6.40514e-06	2.21182e-07	1.57049e-06	6.02391e-06	1.92463e-06	1.0912e-06	2.6643e-06	3.09388e-06	1.26805e-06	2.86403e-06	2.66038e-06	2.38698e-06	5.95398e-06	2.85399e-06	1.91567e-06	2.02801e-07	2.83224e-06	2.00794e-06	4.77084e-06	1.42984e-06	4.39288e-07	2.8507e-06	6.37891e-07	1.26209e-06	4.44513e-07	2.8163e-06	3.76176e-07	7.33445e-07	1.44977e-06	1.21407e-06	1.47722e-06	2.69013e-06	1.91719e-06	5.58537e-07	9.52161e-07	3.28623e-07	9.35434e-06	9.21102e-07	2.98665e-06	2.13326e-06	3.68198e-06	4.39359e-06	1.03273e-06	3.4226e-06	1.28712e-06	2.35261e-06	3.331e-06
K14393	0.000304538	0.000275022	0.000236641	0.000269399	0.000339338	0.000280944	0.000297997	0.00030396	0.000309156	0.000346408	0.000344488	0.000324337	0.000316418	0.000303038	0.000324752	0.00029124	0.000320711	0.000122365	0.000277129	0.000296904	0.000283588	0.000333337	0.000169602	0.000303988	0.00036194	0.000296896	0.000333484	0.00027263	0.000314943	0.000357432	0.000332742	0.000339011	0.000324249	0.000308952	0.000309375	0.000173845	0.000627474	0.000629642	0.000400528	0.000626868	0.000633252	0.000626687	0.000605715	0.000578599	0.000502714	0.00051942	0.000556105	0.000526984	0.000474934
K14645	8.20843e-05	0.000136233	0.000211661	4.42916e-05	0.000109542	0.000116921	5.70331e-05	8.95998e-05	0.000100759	9.72615e-05	0.000106559	9.69986e-05	8.08089e-05	8.79929e-05	7.62481e-05	8.07082e-05	7.12536e-05	3.1282e-05	0.000120854	0.000120669	9.501e-05	8.92496e-05	2.60644e-05	8.31885e-05	0.000115076	0.000125382	0.000107029	0.000133836	0.000131494	9.89743e-05	0.00010952	0.000128727	0.000141385	0.000100983	0.000228648	0.000378688	8.80749e-06	3.94348e-06	0.000144273	0.000125385	6.07285e-05	0.000109507	0.000138346	0.00014872	0.000136253	0.000163755	5.06042e-05	0.000201479	0.000108957
K14647	1.24276e-06	1.42849e-06	1.10634e-06	7.1884e-07	1.62658e-06	2.29482e-06	1.79632e-06	1.57618e-06	2.13144e-06	1.81365e-06	1.22579e-06	1.56711e-06	2.77122e-06	1.57324e-06	2.08389e-06	1.75886e-06	7.94303e-07	3.29551e-07	2.61713e-06	1.0812e-06	2.8847e-06	1.70658e-06	4.02681e-07	1.5179e-06	1.1482e-06	1.82785e-06	8.89027e-07	2.14284e-06	1.37931e-06	8.96432e-07	1.28408e-06	1.21407e-06	1.16622e-06	1.13813e-06	2.05413e-07	2.79269e-07	0	0	2.38356e-06	4.60551e-07	2.48887e-07	4.37592e-07	5.73423e-07	3.31024e-07	8.98024e-07	2.68918e-06	1.96456e-06	2.79372e-06	3.12758e-06
K01689	0.000636915	0.000626582	0.000625316	0.000625114	0.000621241	0.000628724	0.000604782	0.000595129	0.000612644	0.000623754	0.000624474	0.000628464	0.000621475	0.000613889	0.000631345	0.000624128	0.000646189	0.000583838	0.000614559	0.000632654	0.000624093	0.000636601	0.000637663	0.000622192	0.000629854	0.000621078	0.000637136	0.000627974	0.000630178	0.000639319	0.000648833	0.000628066	0.00062735	0.000624577	0.000629134	0.00059931	0.000642312	0.000643773	0.000602635	0.000557037	0.000575842	0.000568815	0.000568322	0.000574296	0.000606256	0.000589705	0.000594718	0.000571095	0.000556429
K01686	6.35672e-05	6.47333e-05	3.50536e-05	0.000139234	7.85244e-05	8.41053e-05	7.18528e-05	0.000101118	8.14791e-05	7.19771e-05	6.82213e-05	7.5005e-05	7.67629e-05	9.49369e-05	7.97833e-05	7.74228e-05	4.32661e-05	0.000149084	7.38174e-05	4.96192e-05	8.94256e-05	5.94075e-05	0.000173848	8.91491e-05	5.18818e-05	7.04594e-05	4.45501e-05	9.06115e-05	5.26646e-05	5.08522e-05	5.66652e-05	7.20942e-05	7.64265e-05	6.85467e-05	4.42094e-05	1.81059e-05	5.07819e-06	2.21821e-06	6.4356e-05	1.81342e-05	2.55524e-05	2.39035e-05	3.33792e-05	3.60214e-05	4.40705e-05	8.38536e-05	1.89004e-05	4.60596e-05	4.18028e-05
K01687	0.000754604	0.000760184	0.000698277	0.000814335	0.000804651	0.000788674	0.000787301	0.000850349	0.000808978	0.00077002	0.000758381	0.000761939	0.00078082	0.00077067	0.000764788	0.000791253	0.000763932	0.000793204	0.000793635	0.000745214	0.000820807	0.000752879	0.000860748	0.000800675	0.000748289	0.000807171	0.000774046	0.000799585	0.000738308	0.000732263	0.000737228	0.000759078	0.000757734	0.000783812	0.00080757	0.000692074	0.000685477	0.000667598	0.000843869	0.00101868	0.000937392	0.000919709	0.00100316	0.000978235	0.000870028	0.000933024	0.000797881	0.000911561	0.000955565
K01684	5.6297e-05	5.57864e-05	3.02206e-05	0.000138017	7.443e-05	6.78694e-05	7.88456e-05	0.000122518	7.56177e-05	6.21976e-05	5.94717e-05	6.05768e-05	7.07217e-05	8.0615e-05	5.79396e-05	7.52657e-05	4.03225e-05	0.000168908	6.38866e-05	4.40201e-05	8.38041e-05	0.000107284	0.000173299	8.26702e-05	4.58857e-05	8.82157e-05	4.77605e-05	7.17545e-05	5.20377e-05	4.8937e-05	3.97236e-05	6.44884e-05	5.92053e-05	7.32027e-05	3.65863e-05	1.75008e-05	4.36407e-06	1.88958e-06	7.86124e-05	0.000115426	8.18009e-05	8.28143e-05	0.000126274	9.09412e-05	6.95295e-05	8.81318e-05	6.09012e-05	8.98769e-05	0.000116509
K01685	0.000206857	0.000225552	0.000167582	8.62608e-05	0.000196087	0.000213533	0.00014717	0.000169682	0.000202487	0.000167283	0.000156309	0.000182541	0.000195039	0.000154557	0.000205301	0.000189459	0.000307535	7.5087e-05	0.000195639	0.000242651	0.000187912	0.000115909	9.02004e-05	0.000155826	0.000227004	0.00018705	0.000227492	0.0002321	0.000184911	0.000142655	0.000204376	0.00017404	0.000191377	0.000207347	0.00017015	7.30287e-05	1.33303e-05	6.73678e-06	0.000166219	0.000227282	0.000152817	0.000209388	0.000260424	0.000275051	0.00015244	0.00023074	0.000111912	0.000229526	0.000260682
K01682	0.000109922	0.000125783	0.000218532	6.00508e-05	0.000158844	0.000149795	6.22296e-05	0.000111909	0.000149298	0.000145803	9.78515e-05	0.000113318	0.000117445	0.000145606	0.000128569	0.000106527	9.9942e-05	4.35261e-05	0.000181263	0.000114066	0.000159176	0.000153177	4.49172e-05	0.000141831	0.000133192	0.00014823	0.000100065	0.000149387	9.28736e-05	7.83156e-05	9.11283e-05	0.000127156	0.000134699	0.000128971	0.000357533	0.000462934	0.000587404	0.000622413	0.000353531	0.00043902	0.000484998	0.000460073	0.000420711	0.000388772	0.000379954	0.000348005	0.000506381	0.00037616	0.000359773
K01681	0.000609263	0.000598839	0.000484869	0.000612009	0.000586185	0.000619545	0.000602794	0.000593189	0.000597239	0.000609458	0.000593534	0.0006102	0.000607342	0.000592623	0.000604626	0.00061759	0.000619089	0.000604422	0.0005653	0.000600604	0.000596429	0.000597996	0.00061665	0.00060283	0.000623688	0.000620556	0.000630765	0.000612668	0.000624368	0.000630314	0.000630359	0.000612711	0.000604648	0.00061454	0.000445313	0.000235703	0.00120964	0.00124113	0.000518581	0.000650126	0.000853932	0.000784439	0.000689767	0.000658887	0.000759481	0.00069548	0.00100416	0.000725742	0.000734473
K05308	0	0	0	0	0	0	0	0	0	0	0	0	0	0	0	0	0	0	0	0	0	0	0	0	0	0	0	0	0	0	0	0	0	0	0	0	0	0	0	0	0	0	0	0	0	0	0	0	0
K02889	7.70511e-06	3.23291e-06	3.6684e-06	1.28285e-05	3.75796e-06	4.01594e-06	5.13234e-06	1.69742e-06	3.34248e-06	5.15646e-06	4.86087e-06	5.72805e-06	6.04127e-06	3.63473e-06	1.07172e-05	6.1394e-06	2.46701e-05	1.3689e-06	6.23809e-06	7.18223e-06	4.54894e-06	3.68991e-06	2.62108e-05	5.77544e-06	5.65597e-06	1.08801e-06	1.11622e-05	3.36732e-06	3.26019e-06	3.74872e-06	3.89366e-06	1.28548e-06	2.33245e-06	5.22507e-06	0	0	7.93468e-08	0	1.79891e-07	1.15138e-07	0	0	0	0	2.24506e-08	0	0	7.35189e-08	1.27137e-07
K02888	0.000605659	0.000590644	0.000591835	0.000592932	0.000587643	0.000585123	0.000572513	0.000561484	0.000574811	0.000585561	0.000585165	0.000594258	0.000586945	0.000584974	0.000591006	0.000589051	0.000598811	0.000570732	0.000572219	0.00059126	0.000586185	0.000582729	0.000593588	0.000584319	0.00058299	0.000581736	0.0005874	0.000585546	0.000576092	0.000590382	0.000596973	0.000589037	0.000586105	0.000586139	0.000580406	0.000580087	0.000640011	0.000641801	0.000573853	0.000506146	0.000554023	0.000514663	0.000495769	0.000499575	0.000573478	0.000544641	0.000581983	0.000517242	0.000521162
K02885	7.70511e-06	3.23291e-06	3.6684e-06	1.28285e-05	3.75796e-06	4.01594e-06	5.13234e-06	1.69742e-06	3.34248e-06	5.15646e-06	4.86087e-06	5.72805e-06	6.04127e-06	3.63473e-06	1.07172e-05	6.1394e-06	2.46701e-05	1.3689e-06	6.23809e-06	7.18223e-06	4.54894e-06	3.68991e-06	2.62108e-05	5.77544e-06	5.65597e-06	1.08801e-06	1.11622e-05	3.36732e-06	3.26019e-06	3.74872e-06	3.89366e-06	1.28548e-06	2.33245e-06	5.22507e-06	0	0	7.93468e-08	0	1.79891e-07	1.15138e-07	0	0	0	0	2.24506e-08	0	0	7.35189e-08	1.27137e-07
K02884	0.000614234	0.000605756	0.000602665	0.00060189	0.000599871	0.000603998	0.000591053	0.000580398	0.000587018	0.000600212	0.000608286	0.000610902	0.000601799	0.000597397	0.000609427	0.000605179	0.000609651	0.000576461	0.000579031	0.000606049	0.000599055	0.00061769	0.000600909	0.000595981	0.000610164	0.000603627	0.000614762	0.000607281	0.000615591	0.000628969	0.000631229	0.00061439	0.00061079	0.000603935	0.000580497	0.000580087	0.000640011	0.000641801	0.000574347	0.000506491	0.000554106	0.000514991	0.00049589	0.000499695	0.000573545	0.0005446	0.000582321	0.000517426	0.00052134
K02887	0.000616968	0.000608087	0.00060447	0.000602056	0.000600992	0.000606694	0.000591053	0.000580337	0.000589004	0.000602097	0.000609258	0.000612361	0.000602631	0.000597343	0.000609501	0.000606241	0.000610725	0.000576005	0.000582759	0.000609293	0.000600719	0.00061829	0.000600799	0.000599461	0.00061042	0.000604236	0.000615009	0.000608444	0.000615842	0.00062954	0.000631974	0.000614711	0.000611995	0.000605539	0.000580474	0.000580041	0.000640011	0.000641719	0.000574302	0.000506491	0.000554106	0.000514991	0.00049586	0.000499725	0.000573545	0.000544559	0.000582321	0.000517389	0.000521416
K02886	0.000624735	0.00061147	0.000608314	0.00061494	0.00060475	0.000610882	0.00059702	0.00058252	0.000592879	0.000607645	0.000614288	0.000618251	0.000609448	0.000602062	0.000620479	0.000612778	0.000635676	0.000577779	0.00058932	0.000616706	0.000605231	0.00062198	0.00062712	0.000604496	0.000616118	0.000605237	0.000626221	0.000612056	0.000619144	0.000633329	0.000635951	0.000616032	0.000614327	0.000610971	0.00058052	0.000580087	0.000640091	0.000641801	0.000574527	0.000506664	0.000554106	0.000514991	0.00049589	0.000499725	0.00057359	0.0005446	0.000582321	0.0005175	0.000521543
K02881	0.000624735	0.000611545	0.000608314	0.00061494	0.00060475	0.00061094	0.00059702	0.00058252	0.000592928	0.000607787	0.00061433	0.000618251	0.000609503	0.000602225	0.000620479	0.000612778	0.000635676	0.000577906	0.000589428	0.000616668	0.000605268	0.000622026	0.000627157	0.00060457	0.000616118	0.000605281	0.00062627	0.000612117	0.000619185	0.000633329	0.000635951	0.000616068	0.000614327	0.000610971	0.000580452	0.000580041	0.000640091	0.000641719	0.000574437	0.000506664	0.000554023	0.000514991	0.00049589	0.000499725	0.000573433	0.0005446	0.000582254	0.0005175	0.000521543
K02883	7.70511e-06	3.23291e-06	3.6684e-06	1.28285e-05	3.75796e-06	4.01594e-06	5.13234e-06	1.69742e-06	3.34248e-06	5.15646e-06	4.86087e-06	5.72805e-06	6.04127e-06	3.63473e-06	1.07172e-05	6.1394e-06	2.46701e-05	1.3689e-06	6.23809e-06	7.18223e-06	4.54894e-06	3.68991e-06	2.62108e-05	5.77544e-06	5.65597e-06	1.08801e-06	1.11622e-05	3.36732e-06	3.26019e-06	3.74872e-06	3.89366e-06	1.28548e-06	2.33245e-06	5.22507e-06	0	0	7.93468e-08	0	1.79891e-07	1.15138e-07	0	0	0	0	2.24506e-08	0	0	7.35189e-08	1.27137e-07
K13743	0	0	0	0	0	0	0	0	0	0	0	0	0	0	0	0	0	0	0	0	0	0	0	0	0	0	0	0	0	0	0	0	0	0	2.28237e-08	0	0	0	0	0	0	0	0	0	0	0	0	0	0
K02086	1.24276e-07	3.00735e-07	2.91143e-07	0	3.36533e-07	5.73706e-07	1.02647e-06	4.84978e-07	4.84418e-07	7.11236e-07	4.22685e-08	2.70191e-07	4.9882e-07	1.62749e-07	1.11637e-07	2.32302e-07	2.33618e-07	2.53501e-07	5.01915e-07	1.15842e-07	1.1095e-07	2.30619e-07	1.83037e-07	1.11066e-07	8.50522e-08	1.74081e-07	9.87808e-08	4.89792e-07	8.35946e-08	4.07469e-08	4.14219e-08	3.57079e-08	3.88741e-08	2.06933e-07	6.8471e-08	1.39634e-07	1.1902e-06	2.46467e-07	1.79891e-06	0	1.65925e-07	1.09398e-07	9.05404e-08	9.02792e-08	4.49012e-08	5.70433e-07	6.77433e-08	2.20557e-07	1.0171e-07
K02081	0.000260048	0.000219386	0.000154539	0.000538632	0.000211175	0.000227532	0.000376714	0.000344395	0.000264395	0.000232076	0.00023869	0.000229338	0.0002774	0.000310471	0.000217432	0.000284735	0.000130639	0.000980491	0.000244325	0.00018863	0.00027719	0.000257371	0.000558847	0.000306431	0.000175718	0.000278312	0.000198846	0.000219855	0.000225288	0.000207076	0.000184783	0.000224603	0.000214857	0.000236421	9.93514e-05	4.1099e-05	1.79324e-05	7.31187e-06	0.000101594	3.21234e-05	2.69628e-05	2.4177e-05	3.44959e-05	3.07852e-05	8.52225e-05	6.84519e-05	2.60134e-05	5.31909e-05	5.52031e-05
K02080	0	0	0	0	0	0	0	0	0	0	0	0	0	0	0	0	0	0	0	0	3.69833e-08	0	0	0	0	0	4.93904e-08	0	0	0	4.14219e-08	0	0	0	2.28237e-08	4.65448e-08	0	0	3.14809e-07	1.15138e-07	1.65925e-07	0	2.11261e-07	1.20372e-07	7.6332e-07	3.25961e-07	1.35487e-07	3.67595e-08	5.0855e-08
K02083	5.40601e-06	8.49577e-06	5.12411e-06	5.25306e-06	8.63769e-06	1.10725e-05	1.60386e-05	1.53374e-05	1.09478e-05	1.0064e-05	1.23424e-05	8.53804e-06	1.08632e-05	9.81918e-06	1.21312e-05	1.05531e-05	5.74701e-06	8.16273e-06	1.26196e-05	7.3753e-06	1.33879e-05	5.90385e-06	5.74735e-06	1.13287e-05	6.50649e-06	7.09381e-06	7.01343e-06	9.42849e-06	6.85476e-06	7.86415e-06	9.02998e-06	8.6056e-06	1.02628e-05	1.03984e-05	5.75156e-06	4.04939e-06	4.76081e-07	6.57247e-07	1.16479e-05	3.91469e-06	4.14812e-06	1.05569e-05	3.83288e-06	2.588e-06	8.98024e-06	7.78233e-06	7.79048e-06	2.32687e-05	1.46971e-05
K02082	6.41264e-05	3.76671e-05	1.79926e-05	0.000187341	3.99914e-05	4.32574e-05	9.08424e-05	8.57806e-05	5.82755e-05	4.27453e-05	5.49913e-05	4.50679e-05	6.0191e-05	7.7794e-05	4.47665e-05	6.14604e-05	2.13995e-05	0.000324152	5.06934e-05	3.16636e-05	6.74945e-05	3.9482e-05	0.000210272	8.49285e-05	2.5303e-05	4.19101e-05	3.43263e-05	4.39588e-05	4.30512e-05	4.2825e-05	3.09422e-05	3.98143e-05	4.45886e-05	4.45941e-05	3.12684e-06	8.56424e-06	1.03151e-06	3.28623e-07	1.14681e-05	4.95093e-06	4.89478e-06	2.24266e-06	6.03603e-06	5.05563e-06	1.05069e-05	8.23053e-06	3.79362e-06	5.33012e-06	6.81456e-06
K13831	2.85213e-05	2.35325e-05	2.18357e-05	5.47424e-06	2.11455e-05	2.01371e-05	1.68726e-05	8.24463e-06	1.56467e-05	1.70341e-05	1.44981e-05	1.82649e-05	1.93986e-05	1.16094e-05	2.80209e-05	1.69912e-05	7.56924e-05	2.76316e-06	2.23711e-05	3.98498e-05	1.39057e-05	9.54763e-06	5.12502e-06	1.59935e-05	4.61408e-05	1.15764e-05	3.75367e-05	1.84284e-05	1.68025e-05	1.55653e-05	2.6013e-05	1.16765e-05	1.5122e-05	2.14176e-05	6.8471e-07	1.86179e-07	7.14121e-07	2.46467e-07	3.01318e-06	6.90827e-07	9.12587e-07	5.4699e-07	1.08648e-06	1.17363e-06	2.02055e-06	6.92668e-07	7.45176e-07	4.77873e-07	6.10259e-07
K03428	2.75271e-05	2.62392e-05	0.000114128	1.16673e-05	4.31884e-05	1.30231e-05	1.95029e-05	1.58224e-05	1.50654e-05	1.4687e-05	1.826e-05	1.18344e-05	1.23042e-05	1.52441e-05	1.09776e-05	7.53321e-06	8.83078e-06	2.61106e-06	3.63888e-05	1.77625e-05	2.46678e-05	3.53309e-05	1.38742e-05	1.57344e-05	8.33511e-06	1.97147e-05	9.28539e-06	1.52448e-05	5.43365e-06	4.76739e-06	7.99443e-06	1.32833e-05	1.51998e-05	1.2416e-05	0.000245126	0.000396841	9.12488e-06	1.1091e-05	0.000153312	3.9665e-05	2.27317e-05	2.13873e-05	2.03716e-05	2.77759e-05	6.59149e-05	3.29629e-05	2.18811e-05	1.00353e-05	1.6833e-05
K03429	6.22001e-05	9.72127e-05	0.000191397	4.5674e-05	0.000105167	9.1793e-05	6.30636e-05	6.76545e-05	8.44341e-05	8.53839e-05	7.70554e-05	7.50591e-05	6.71745e-05	7.6926e-05	6.60519e-05	6.94914e-05	5.32183e-05	3.47803e-05	0.000104793	7.82709e-05	9.26431e-05	9.27089e-05	3.15921e-05	7.19338e-05	7.90135e-05	0.000115416	5.98118e-05	9.91216e-05	7.54859e-05	7.09811e-05	6.93817e-05	9.4983e-05	8.06638e-05	8.08592e-05	0.00024362	0.000393862	1.10292e-05	1.18304e-05	0.000146117	5.02576e-05	3.03642e-05	1.9801e-05	2.62869e-05	3.04542e-05	7.10112e-05	3.92784e-05	2.14746e-05	2.40774e-05	2.3673e-05
K03424	0.00081668	0.000790408	0.000802098	0.000702417	0.000780421	0.000847479	0.000751696	0.000761537	0.000819878	0.000832608	0.000785813	0.000823326	0.000813742	0.000851123	0.000837836	0.000811131	0.000800237	0.000644627	0.000830454	0.000802634	0.000845364	0.000813255	0.000690011	0.00081952	0.000799958	0.000804255	0.000770935	0.000841769	0.000777346	0.000791305	0.000800396	0.000810426	0.000813324	0.000812627	0.000754779	0.000675225	0.00122115	0.00125534	0.00085156	0.000935322	0.00104118	0.000983926	0.000933471	0.000892259	0.000917399	0.000916604	0.00108145	0.000898181	0.000882079
K03935	2.92049e-06	2.48107e-06	1.97977e-06	2.21182e-07	1.34613e-06	2.98327e-06	7.69851e-07	3.63734e-07	3.14872e-06	2.77382e-06	1.22579e-06	1.78326e-06	1.93986e-06	1.73599e-06	3.72123e-07	1.62611e-06	1.35499e-06	1.2675e-07	7.06266e-06	3.47527e-06	2.73676e-06	6.91858e-07	3.66073e-08	5.18308e-06	3.40209e-07	7.83366e-07	3.45733e-07	1.40815e-06	3.34379e-07	6.11204e-07	8.28439e-07	4.28495e-07	1.24397e-06	1.91413e-06	0	0	0	0	0	0	0	0	0	3.00931e-08	0	0	0	0	7.62824e-08
K03932	6.15788e-05	7.42816e-05	6.2421e-05	4.10845e-05	7.97584e-05	8.41627e-05	7.24943e-05	9.28734e-05	8.29808e-05	6.71051e-05	7.56606e-05	6.67912e-05	6.70082e-05	8.1483e-05	6.87312e-05	6.53099e-05	5.08821e-05	6.3502e-05	8.11668e-05	7.09342e-05	7.40405e-05	7.21838e-05	2.70894e-05	5.92353e-05	6.72338e-05	0.000101141	6.51953e-05	9.08564e-05	7.7116e-05	7.31407e-05	7.36068e-05	7.93429e-05	7.73983e-05	7.14438e-05	6.31531e-05	2.8625e-05	7.77598e-06	4.10779e-06	2.68937e-05	7.88694e-06	1.04533e-05	8.15015e-06	1.04121e-05	1.13451e-05	2.42017e-05	2.67696e-05	9.89052e-06	3.26792e-05	2.28339e-05
K03933	1.07499e-05	1.12776e-05	1.12381e-05	1.6478e-05	1.04886e-05	9.69563e-06	1.00722e-05	1.20638e-05	1.06088e-05	1.03485e-05	1.0863e-05	9.99707e-06	1.05307e-05	2.63653e-05	1.1908e-05	8.7279e-06	1.18211e-05	1.30806e-05	1.87143e-05	1.02714e-05	9.98548e-06	7.88718e-06	5.63753e-06	1.09585e-05	4.46524e-06	7.83366e-06	6.96404e-06	7.28565e-06	1.00314e-05	1.0146e-05	7.41453e-06	1.03196e-05	9.29091e-06	1.08123e-05	3.17021e-05	1.34049e-05	6.50644e-06	5.42228e-06	8.18954e-05	1.69253e-05	1.11999e-05	1.30184e-05	1.24644e-05	9.65987e-06	4.9526e-05	2.40397e-05	1.32099e-05	1.28291e-05	1.90198e-05
K03930	0	1.50368e-07	0	0	5.60889e-08	1.14741e-07	6.41543e-08	6.06223e-08	4.84418e-08	3.55618e-08	4.22685e-08	5.40382e-08	1.66273e-07	5.42496e-08	0	6.63719e-08	0	0	7.17022e-08	1.54457e-07	3.69833e-08	1.84495e-07	0	0	0	0	0	1.22448e-07	0	8.14938e-08	0	0	0	5.17333e-08	4.56473e-08	4.65448e-08	0	0	8.99456e-08	0	0	0	3.01801e-08	1.02316e-06	4.49012e-08	6.64147e-06	0	3.67595e-07	0
K03931	1.24276e-07	7.51838e-08	5.82285e-08	1.10591e-07	3.92622e-07	2.86853e-07	3.84926e-07	0	1.93767e-07	2.84494e-07	4.22685e-08	5.40382e-08	1.10849e-07	1.08499e-07	1.1908e-06	1.32744e-07	9.34474e-08	1.2675e-07	1.43404e-07	1.15842e-07	1.47933e-07	1.38372e-07	3.66073e-07	1.8511e-07	4.25261e-08	1.74081e-07	4.93904e-08	0	0	0	0	2.14247e-07	0	2.06933e-07	6.93839e-06	1.86179e-07	7.93468e-08	8.21558e-08	2.21266e-05	5.75689e-07	1.74221e-06	2.07856e-06	1.53919e-06	2.04633e-06	6.33107e-06	5.74507e-06	9.48406e-07	1.94825e-06	7.62824e-07
K02339	8.44455e-05	0.000121798	0.0001111	6.35344e-05	0.000180045	0.000169989	0.000135301	0.000133308	0.000188439	0.000161379	0.000110828	0.000148011	0.000131301	0.000133997	0.000132588	0.00014031	0.00010111	3.36142e-05	0.00017524	0.000114877	0.000171639	0.000139063	5.34467e-05	0.000141683	0.000164321	0.00016986	0.000129502	0.000177917	0.000110596	8.71577e-05	9.74658e-05	0.000137832	0.000148266	0.000143146	0.000146117	9.07157e-05	0.000587722	0.000615429	0.000258998	0.000423477	0.000496447	0.000480476	0.00043562	0.00043003	0.000364126	0.000375182	0.000525959	0.000444642	0.000436285
K02338	0.000621629	0.000612823	0.000609362	0.000603383	0.000603853	0.000611513	0.000596763	0.00058543	0.000595495	0.000607396	0.000614668	0.00061609	0.000609171	0.00060293	0.000614078	0.000610323	0.000617594	0.000577551	0.000590575	0.000615394	0.000606674	0.00061995	0.000601348	0.000605236	0.000612121	0.000608109	0.000617034	0.000614321	0.000618767	0.000635041	0.000634833	0.000617711	0.000614638	0.000610867	0.00058351	0.000581716	0.000640805	0.000641883	0.000576821	0.000512363	0.000558088	0.000528338	0.000507237	0.000509024	0.000575521	0.000551568	0.000584421	0.000523896	0.000530214
K02337	0.000669413	0.000670489	0.000658215	0.000620912	0.000656689	0.000683112	0.000620757	0.000639626	0.00065566	0.000657431	0.000646031	0.000666453	0.000657445	0.000666294	0.00065784	0.000659438	0.000634461	0.00061474	0.000659409	0.000659028	0.000673539	0.00065339	0.000617492	0.000655253	0.000638104	0.000672345	0.000642026	0.000678301	0.000642299	0.000649832	0.000668591	0.000662488	0.000661132	0.000660014	0.000608433	0.000597402	0.000643344	0.000643116	0.000613024	0.000517775	0.000566882	0.000521665	0.000509773	0.000513357	0.000605515	0.000562202	0.000590451	0.000530439	0.00053685
K02336	8.32649e-06	1.07513e-05	7.56971e-06	1.82475e-06	5.72107e-06	1.6408e-05	4.81157e-06	5.33476e-06	8.42887e-06	9.81506e-06	8.15782e-06	1.03753e-05	8.75707e-06	9.43944e-06	1.3843e-05	8.19693e-06	9.20457e-06	1.09005e-06	9.03447e-06	1.12753e-05	1.07991e-05	4.15115e-06	2.89198e-06	8.58911e-06	5.95365e-06	4.48259e-06	3.70428e-06	1.25509e-05	9.98956e-06	9.49403e-06	1.22195e-05	8.24852e-06	1.10402e-05	9.0016e-06	5.40921e-06	3.67704e-06	1.58694e-07	1.64312e-07	3.76872e-05	1.75585e-05	1.08681e-05	2.20437e-05	2.29369e-05	1.47456e-05	7.76791e-06	6.47848e-06	1.01615e-05	6.91078e-06	1.45699e-05
K02335	0.000611314	0.000614778	0.000607789	0.000606922	0.00061322	0.000617193	0.000596378	0.000586945	0.000596222	0.000608569	0.000611287	0.000619278	0.000603129	0.000604178	0.000609687	0.000610522	0.000615538	0.000575979	0.000591148	0.000614003	0.000608856	0.000624471	0.000605046	0.000610456	0.000614417	0.000611199	0.000619108	0.000616403	0.000619185	0.000631292	0.000635205	0.000621496	0.000618565	0.000607712	0.000613637	0.000601591	0.000649691	0.000645334	0.000622108	0.000545868	0.00056962	0.000538457	0.00052773	0.000527411	0.000640426	0.000618145	0.000608064	0.000586166	0.000575526
K02334	0.000676621	0.000620718	0.000587177	0.000830315	0.000626962	0.000593097	0.0007252	0.000662905	0.00062582	0.000630475	0.000646074	0.000639867	0.000647469	0.000652298	0.000639159	0.000662259	0.000680671	0.000967638	0.000626677	0.000635048	0.000638257	0.000628161	0.000879674	0.000682797	0.00062709	0.000630914	0.00067897	0.000589771	0.000636155	0.000658715	0.000624726	0.000611497	0.000617709	0.000627681	0.000538319	0.000551649	6.18905e-05	3.18765e-05	0.000475497	0.000427679	0.000290451	0.000340775	0.000373238	0.000419347	0.000372276	0.000389524	0.000207633	0.000397149	0.000449431
K02330	3.72828e-07	6.01471e-07	2.32914e-07	3.31772e-07	1.12178e-06	2.29482e-07	5.77388e-07	1.57618e-06	1.21105e-06	2.84494e-07	2.95879e-07	4.32306e-07	6.65094e-07	5.42496e-07	2.97699e-07	6.63719e-07	1.86895e-07	1.2675e-07	1.39819e-06	3.08913e-07	1.03553e-06	1.38372e-07	6.58932e-07	6.66397e-07	1.70104e-07	6.09284e-07	2.96342e-07	2.44896e-07	1.67189e-07	1.22241e-07	4.14219e-08	5.35618e-07	7.77482e-08	3.62133e-07	2.05413e-06	5.11992e-07	2.3804e-07	8.21558e-08	6.29619e-07	0	3.3185e-07	2.18796e-07	1.20721e-07	6.01861e-08	2.69407e-07	4.07452e-08	2.0323e-07	1.47038e-07	2.54275e-07
K03688	0.00043478	0.000449599	0.000387977	0.000367161	0.000452918	0.000444163	0.000415784	0.0003955	0.000460246	0.000472687	0.00046284	0.000480724	0.000444449	0.000428626	0.000449748	0.000455212	0.000484525	0.000190379	0.000434264	0.000470243	0.000420389	0.000406628	0.000342205	0.000424902	0.000485605	0.000457094	0.000481655	0.00045618	0.000478663	0.000488719	0.000471175	0.000477307	0.000459531	0.000457892	0.000276007	0.00015383	0.000616128	0.000624466	0.000356814	0.000595032	0.0006077	0.000632485	0.000547256	0.000548566	0.00045577	0.000489839	0.000561253	0.000506068	0.000519839
K03689	1.86414e-05	2.09011e-05	0.000111915	8.29431e-06	3.32046e-05	7.8024e-06	5.26065e-06	7.63841e-06	6.05523e-06	8.46371e-06	1.24269e-05	7.24112e-06	6.87264e-06	8.78844e-06	4.42827e-06	3.65045e-06	6.58804e-06	1.54636e-06	2.71034e-05	1.31288e-05	1.89354e-05	2.90119e-05	8.45629e-06	1.16249e-05	4.33766e-06	1.36219e-05	4.69209e-06	9.91829e-06	3.51097e-06	3.83021e-06	6.29613e-06	8.39135e-06	1.25952e-05	8.0704e-06	0.00022479	0.000378502	7.2999e-06	9.20145e-06	0.000107395	2.62514e-05	9.45772e-06	9.40823e-06	1.07139e-05	1.45049e-05	4.05907e-05	1.79686e-05	1.38874e-05	4.85225e-06	9.78958e-06
K03680	1.35461e-05	1.51871e-05	1.47318e-05	1.31603e-05	9.75947e-06	1.77275e-05	1.04571e-05	1.17607e-05	1.10447e-05	1.00996e-05	1.02712e-05	1.44822e-05	1.11957e-05	1.29657e-05	1.71921e-05	1.05199e-05	1.39704e-05	1.92661e-06	1.40895e-05	1.31288e-05	1.35729e-05	8.9019e-06	2.74555e-05	1.11066e-05	8.8029e-06	9.66151e-06	8.69271e-06	1.24897e-05	8.69384e-06	1.19796e-05	1.83499e-05	1.25692e-05	1.22842e-05	1.22091e-05	7.66875e-06	8.4246e-06	6.34774e-07	8.21558e-08	4.40733e-05	7.82937e-06	9.78957e-06	6.07159e-06	1.04423e-05	1.02316e-05	1.47051e-05	5.70433e-06	2.30327e-06	1.1763e-06	1.77992e-06
K03683	2.17483e-05	3.93963e-05	4.62335e-05	9.78728e-06	4.07205e-05	5.46742e-05	1.55253e-05	1.83686e-05	4.38883e-05	3.76955e-05	2.74745e-05	2.6857e-05	2.43868e-05	2.63653e-05	3.21143e-05	2.51549e-05	2.27077e-05	4.74047e-06	4.90084e-05	3.75329e-05	4.34184e-05	4.5801e-05	1.33983e-05	3.62446e-05	5.39231e-05	5.897e-05	3.64995e-05	6.39178e-05	3.70742e-05	2.48149e-05	3.56229e-05	4.05999e-05	4.31503e-05	3.56443e-05	6.32444e-05	4.01681e-05	0.000577089	0.000611075	0.000102313	9.41252e-05	0.000274025	0.000210865	0.000144714	0.000121666	0.000202908	0.000127451	0.000401921	0.000174791	0.000146233
K03684	0.000243519	0.000278932	0.00030273	0.000133649	0.000313088	0.000271076	0.000226657	0.000258372	0.000287647	0.000253164	0.000239789	0.000231662	0.000232561	0.000250633	0.000219888	0.000222246	0.000156524	9.10068e-05	0.000304913	0.000244119	0.000271087	0.000242104	0.00011718	0.000233461	0.000236998	0.000275179	0.000239198	0.0002921	0.000264577	0.000208624	0.00023946	0.000258668	0.000276589	0.000244802	0.000504677	0.000541967	0.000638742	0.000641226	0.000410017	0.000194007	0.000358564	0.000302868	0.000238061	0.000285914	0.000444005	0.000321031	0.000519117	0.000372043	0.000394278
K03685	0.000490952	0.00052328	0.000551774	0.000460832	0.000516074	0.000550758	0.000519008	0.000521352	0.000537898	0.00051241	0.000472054	0.000506878	0.000513619	0.000543961	0.000514461	0.000528453	0.000469012	0.000557372	0.000562647	0.000501366	0.000551975	0.000520738	0.000526523	0.00052849	0.000488157	0.000543308	0.000490397	0.00054973	0.000493459	0.000444019	0.000473618	0.000502303	0.000514693	0.00051335	0.000553063	0.000571756	0.000638107	0.000639665	0.000576101	0.000507873	0.000552779	0.000517671	0.000496312	0.000500538	0.000573478	0.000541952	0.000581508	0.000502649	0.000517907
K03686	0.00101875	0.000981224	0.000976493	0.00107782	0.00093029	0.000900374	0.000968216	0.000915457	0.00087234	0.000927736	0.00100434	0.000957179	0.000947593	0.000890074	0.000949622	0.000952271	0.00108198	0.00105213	0.000847484	0.00101451	0.000889781	0.00100052	0.00108793	0.000939175	0.00101063	0.00093016	0.00104801	0.000901707	0.001027	0.00106468	0.00104773	0.000971754	0.000952105	0.000948014	0.00093892	0.00103018	0.000683414	0.000664558	0.00079377	0.000572523	0.000584885	0.000547209	0.000536723	0.000545467	0.000718464	0.0006463	0.000622493	0.000555766	0.00058323
K03687	0.000646857	0.000636732	0.000630207	0.000628211	0.000628869	0.000630101	0.00062698	0.000618651	0.000615841	0.000630226	0.000635253	0.000639326	0.000629678	0.000635751	0.00063808	0.000634781	0.000652823	0.000627111	0.000618718	0.00063891	0.000625535	0.000635633	0.000621409	0.000624784	0.00063215	0.000642229	0.000645927	0.000628648	0.000637409	0.000653214	0.00064933	0.000636243	0.000634659	0.000631923	0.000583008	0.000581996	0.000641757	0.000642459	0.000581588	0.000508276	0.000555516	0.000516304	0.000497369	0.000500748	0.000577205	0.00054513	0.000583676	0.000519999	0.000524645
K07301	0.000473554	0.00043539	0.000423438	0.00037341	0.000426276	0.000383121	0.00039827	0.000355914	0.000351106	0.000412801	0.000461487	0.000461324	0.000413245	0.000371936	0.000442269	0.000424083	0.000464667	0.000230001	0.000338291	0.000441553	0.000372015	0.000405106	0.000368489	0.000372071	0.000442399	0.000391074	0.000474	0.00038167	0.000465246	0.000483177	0.000491678	0.000419675	0.000450667	0.000401451	0.000369584	0.000511294	0.000583675	0.000618633	0.000415818	0.000225555	0.000330273	0.000284435	0.000196654	0.000193589	0.000354428	0.000260402	0.000452525	0.000262132	0.000238128
K07300	0.000109549	0.000113227	0.000268899	0.000176503	0.000144878	9.82185e-05	0.000143513	0.000149676	0.000107928	0.000102418	0.000110109	9.046e-05	9.67712e-05	0.000110507	7.67319e-05	9.57083e-05	6.27032e-05	0.000184904	0.000146057	9.15927e-05	0.00012075	0.00011471	0.000192445	0.000115472	7.22518e-05	0.000127123	8.54454e-05	0.000105917	8.08778e-05	7.91305e-05	6.79734e-05	9.44116e-05	9.95177e-05	9.20854e-05	0.000498058	0.000771526	2.47562e-05	1.84029e-05	0.000257109	0.000118247	5.62485e-05	8.25955e-05	0.000107351	0.000112578	0.000166112	0.000131974	6.15787e-05	0.000115756	9.19458e-05
K07303	0.000262968	0.000373213	0.000264649	0.000329948	0.000399914	0.000409626	0.000337131	0.000407564	0.000404828	0.000344736	0.000371159	0.000376646	0.000353608	0.000362984	0.000339749	0.000362457	0.000294313	0.000424259	0.00036629	0.000346832	0.000394501	0.000405521	0.000319655	0.000366666	0.000388816	0.00040043	0.000352647	0.000421099	0.000394817	0.000338648	0.000368945	0.000399428	0.000422328	0.00037993	0.000202811	0.000121808	2.07889e-05	7.31187e-06	0.000369721	0.000554446	0.000362546	0.000477905	0.000588392	0.000617871	0.000366079	0.000487761	0.000232224	0.000565544	0.00054603
K07302	0.000316345	0.000439825	0.000318801	0.000479356	0.000461668	0.000479618	0.000441766	0.000517533	0.000480301	0.000413833	0.000432068	0.000440033	0.000419231	0.000450109	0.000388422	0.000444725	0.00034155	0.000604498	0.000431145	0.000400043	0.00047664	0.000457687	0.000493101	0.000442635	0.000453456	0.000506925	0.000414879	0.000498057	0.000458266	0.000405921	0.000411403	0.000473236	0.000475547	0.000449615	0.000193978	0.00011841	2.30106e-05	7.96912e-06	0.000375703	0.000550589	0.000368519	0.000464668	0.000576501	0.000611732	0.000369896	0.000495543	0.000254986	0.000569661	0.000590299
K07305	0.000396378	0.00046817	0.000550842	0.0005879	0.000574631	0.00052213	0.00057232	0.000558877	0.000536832	0.000468207	0.000459332	0.000483318	0.000471607	0.000552099	0.000447813	0.000497059	0.000335196	0.000829303	0.000548342	0.000391856	0.000579454	0.000518432	0.000618993	0.000535228	0.000435807	0.00055867	0.000414188	0.000524139	0.000403428	0.000378213	0.000383691	0.000473879	0.000490824	0.00047486	0.000870221	0.000998246	0.000671829	0.000670884	0.000785899	0.000681443	0.000671581	0.000670883	0.000679898	0.000700777	0.000723223	0.000681056	0.000705546	0.000712288	0.000705485
K07304	0.000661086	0.000682218	0.000711669	0.000817598	0.000778514	0.000696479	0.000746692	0.000740683	0.000712095	0.000676528	0.000691301	0.000705253	0.000685379	0.000717723	0.000655421	0.000700954	0.000624182	0.000914099	0.000702502	0.000645474	0.000742735	0.000733461	0.000827252	0.000725373	0.000664343	0.000710991	0.000656497	0.000698137	0.000632895	0.000640501	0.000631809	0.000688519	0.000693164	0.000692761	0.000937254	0.00104228	0.00121083	0.00121969	0.000914431	0.000782592	0.000901884	0.000865667	0.000803244	0.000818862	0.000922068	0.000796242	0.00102604	0.000838373	0.000881952
K07307	0.000198407	0.000130895	0.000105568	0.000195967	0.000107747	0.000101546	0.000113681	8.71143e-05	9.40256e-05	0.000137304	0.000181797	0.000149632	0.000148371	9.58591e-05	0.000160385	0.000129359	0.000239693	5.55674e-05	7.25984e-05	0.000178475	8.8353e-05	0.000129516	0.000186588	0.000131169	0.000175675	8.05996e-05	0.000175533	0.000103713	0.000160502	0.00022965	0.000204086	0.000138797	0.000124358	0.000138904	7.30357e-07	5.58537e-07	5.55427e-07	8.21558e-08	5.35176e-06	1.72707e-06	2.15702e-06	1.80507e-06	1.59955e-06	1.80558e-06	1.07763e-06	3.83005e-06	1.01615e-06	6.9843e-07	2.49189e-06
K07306	4.34966e-06	3.38327e-06	4.36714e-06	4.97658e-07	1.57049e-06	3.55698e-06	4.36249e-06	2.78863e-06	5.13483e-06	3.94736e-06	5.02995e-06	2.5398e-06	4.60023e-06	5.09947e-06	6.51216e-06	3.28541e-06	4.29858e-06	1.72381e-06	4.8399e-06	5.79212e-06	3.06961e-06	1.33759e-06	3.29466e-07	3.48007e-06	7.22944e-07	2.61122e-06	8.89027e-07	4.16323e-06	1.79728e-06	5.46009e-06	2.44389e-06	1.89252e-06	1.94371e-06	3.82827e-06	4.79297e-07	4.65448e-07	1.58694e-07	8.21558e-08	9.89401e-07	1.72707e-07	6.63699e-07	5.4699e-07	2.71621e-07	6.31954e-07	4.04111e-07	1.79279e-06	4.74203e-07	1.83797e-07	4.57695e-07
K07309	6.2138e-08	7.51838e-08	5.82285e-08	0	1.68267e-07	2.29482e-07	6.41543e-08	1.21245e-07	9.68836e-08	1.06685e-07	4.22685e-08	1.08076e-07	5.54245e-08	0	1.74898e-06	1.32744e-07	4.67237e-08	0	0	7.72283e-08	1.47933e-07	1.38372e-07	7.32146e-08	1.11066e-07	0	0	0	1.83672e-07	0	4.07469e-08	0	0	0	1.552e-07	2.5106e-07	1.86179e-07	0	0	4.04755e-07	5.75689e-08	3.3185e-07	2.73495e-07	1.20721e-07	2.10651e-07	1.12253e-07	4.48197e-07	3.38716e-07	3.67595e-08	3.0513e-07
[truncated: 6,136 more rows]
[truncated: 19 more columns]

## Sheet: data in Fig 3
group	ID	Carbohydrate metabolism	Carbon fixation in photosynthetic organisms	Carbon fixation pathways in prokaryotes	Lipid Metabolism	Methane metabolism	Anammox	Assimilatory Nitrate Reduction	Denitrification	Dissimilatory Nitrate Reduction	Nitrification	Nitrogen Fixation	Inorganic phosphate solubilizing	Phosphoesterase	Phosphonate degradation	Phosphorus transporter	Phytase	Regulation of phosphate starvation	Assimilatory sulfate reduction	Dissimilatory sulfate reduction	SOX system
[truncated: 68 more rows]
